# Supplementary material for: An in silico approach to identify and prioritize miRNAs target sites polymorphisms in colorectal cancer and obesity
Source: Cancer Med. 2020 Oct 18;9(24):9511–28. doi: 10.1002/cam4.3546 (PMC7774712; doi:10.1002/cam4.3546)
Supplement: Supplementary file 1 — Supplementary Material [file CAM4-9-9511-s001.xlsx]

## Sheet: Obesity unique interactions
Database(s)	Interaction	position	Categories	r2	D'	Population
Starbase	hsa-miR-758-3p:ZNF664:rs1048497	flank-up	AT	1	1	EUR
microrna.org	hsa-miR-758:ZNF664:rs1048497	flank-up	AT	1	1	EUR
microrna.org	hsa-miR-544:T:rs1134482	flank-down	AT	0.98	1	EUR
microrna.org	hsa-miR-544:T:rs1134481	flank-down	AT	0.98	1	EUR
Starbase	hsa-miR-487b-3p:ZNF664:rs1048497	Target site	AT	1	1	EUR
microrna.org	hsa-miR-487b:ZNF664:rs1048497	Target site	AT	1	1	EUR
Targetscan, microrna.org	hsa-miR-448:T:rs1134482	Target site	AT	0.98	1	EUR
Targetscan, microrna.org	hsa-miR-448:T:rs1134481	Target site	AT	0.98	1	EUR
microrna.org	hsa-miR-422a:T:rs1134482	flank-up	AT	0.98	1	EUR
microrna.org	hsa-miR-422a:T:rs1134481	flank-up	AT	0.98	1	EUR
microrna.org	hsa-miR-378:T:rs1134482	flank-up	AT	0.98	1	EUR
microrna.org	hsa-miR-378:T:rs1134481	flank-up	AT	0.98	1	EUR
microrna.org	hsa-miR-370:T:rs1134482	flank-down	AT	0.98	1	EUR
microrna.org	hsa-miR-370:T:rs1134481	flank-down	AT	0.98	1	EUR
microrna.org	hsa-miR-29a:KCNH5:rs4902176	flank-up	AT	0.7	0.98	EUR
microrna.org	hsa-miR-23b:T:rs1134482	Target site	AT	0.98	1	EUR
microrna.org	hsa-miR-23b:T:rs1134481	flank-up	AT	0.98	1	EUR
microrna.org	hsa-miR-23a:T:rs1134482	Target site	AT	0.98	1	EUR
microrna.org	hsa-miR-23a:T:rs1134481	flank-up	AT	0.98	1	EUR
Targetscan, microrna.org	hsa-miR-219-5p:T:rs1134481	flank-down	AT	0.98	1	EUR
microrna.org	hsa-miR-218:T:rs1056053	flank-up	AT	1	1	EUR
microrna.org	hsa-miR-197:KCNH5:rs4902176	flank-up	AT	0.7	0.98	EUR
Starbase	hsa-miR-17-3p:ZNF664:rs1048497	Target site	AT	1	1	EUR
microrna.org	hsa-miR-17:T:rs1056053	flank-down	AT	1	1	EUR
microrna.org	hsa-miR-155:T:rs1134482	flank-down	AT	0.98	1	EUR
microrna.org	hsa-miR-155:T:rs1134481	flank-down	AT	0.98	1	EUR
microrna.org	hsa-miR-153:T:rs1134482	Target site	AT	0.98	1	EUR
microrna.org	hsa-miR-153:T:rs1134481	Target site	AT	0.98	1	EUR
Starbase, microrna.org	hsa-miR-139-5p:ZNF664:rs1048497	Target site	AT	1	1	EUR
microrna.org	hsa-miR-137:T:rs1134482	Target site	AT	0.98	1	EUR
microrna.org	hsa-miR-137:T:rs1134481	Target site	AT	0.98	1	EUR
microrna.org	hsa-miR-136:KCNH5:rs4902176	Target site	AT	0.7	0.98	EUR
microrna.org	hsa-miR-129-5p:T:rs1134482	Target site	AT	0.98	1	EUR
microrna.org	hsa-miR-129-5p:T:rs1134481	flank-up	AT	0.98	1	EUR
Starbase	hsa-miR-124-3p:ZNF664:rs1048497	Target site	AT	1	1	EUR
microrna.org	hsa-miR-106a:T:rs1056053	flank-down	AT	1	1	EUR
microrna.org	hsa-miR-9:ZPBP2:rs117846478	flank-up	AT, AT	0.93, 1	0.96, 1	EUR, AFR
Starbase	hsa-miR-502-5p:TP73:rs61735051	Flank-down	AT, AT	0.91, 0.87	1, 0.96	EUR, EUR
microrna.org	hsa-miR-496:ZPBP2:rs117846478	Flank-down	AT, AT	0.93, 1	0.96, 1	EUR, AFR
Targetscan	hsa-miR-455-3p.2:TP73:rs9662633	flank-up	AT, AT	1, 0.96	1, 1	EUR, EUR
microrna.org	hsa-miR-377:ZPBP2:rs117846478	Flank-down	AT, AT	0.93, 1	0.96, 1	EUR, AFR
Starbase, Targetscan	hsa-miR-328-3p:TP73:rs61735051	Flank-down	AT, AT	0.91, 0.87	1, 0.96	EUR, EUR
microrna.org	hsa-miR-328:TP73:rs61735051	Flank-down	AT, AT	0.91, 0.87	1, 0.96	EUR, EUR
microrna.org	hsa-miR-186:MLLT10:rs78154192	Target site	AT, AT	1, 1	1, 1	EUR, EUR
Starbase, microrna.org	hsa-miR-142-3p:TP73:rs61735051	Flank-down	AT, AT	0.91, 0.87	1, 0.96	EUR, EUR
microrna.org	hsa-miR-129-5p:ZPBP2:rs117846478	flank-up	AT, AT	0.93, 1	0.96, 1	EUR, AFR
Starbase	hsa-miR-93-5p:LASS2:rs8444	flank-up	FM	0.77	0.88	EUR
microrna.org	hsa-miR-93:LASS2:rs8444	flank-up	FM	0.77	0.88	EUR
Starbase, microrna.org	hsa-miR-590-3p:EDEM3:rs1061508	flank-up	FM	0.63	1	AMR
Starbase	hsa-miR-539-5p:EDEM3:rs1046239	flank-up	FM	0.92	1	AMR
Starbase, microrna.org	hsa-miR-496:EDEM3:rs1046239	flank-up	FM	0.92	1	AMR
Starbase	hsa-miR-4500:CERS2:rs8444	flank-down	FM	0.77	0.88	EUR
Starbase, microrna.org	hsa-miR-429:EDEM3:rs1046239	flank-down	FM	0.92	1	AMR
Starbase	hsa-miR-429:C1orf22:rs1046239	flank-down	FM	0.92	1	AMR
microrna.org	hsa-miR-31:NOX5:rs2277552	Target site	FM	0.6	-1	AMR
microrna.org	hsa-miR-28-5p:MAFF:rs5995550	flank-up	FM	0.95	-0.98	ASN
microrna.org	hsa-miR-23b:GRB14:rs1051160	Target site	FM	0.99	0.99	EUR
microrna.org	hsa-miR-23a:GRB14:rs1051160	Target site	FM	0.99	0.99	EUR
Targetscan	hsa-miR-212-5p:CERS2:rs8444	flank-down	FM	0.77	0.88	EUR
Starbase	hsa-miR-200c-3p:EDEM3:rs1046239	flank-down	FM	0.92	1	AMR
Starbase	hsa-miR-200c-3p:C1orf22:rs1046239	flank-down	FM	0.92	1	AMR
microrna.org	hsa-miR-200c:EDEM3:rs1046239	flank-down	FM	0.92	1	AMR
Starbase	hsa-miR-200b-3p:EDEM3:rs1046239	flank-down	FM	0.92	1	AMR
microrna.org	hsa-miR-200b:EDEM3:rs1046239	flank-down	FM	0.92	1	AMR
microrna.org	hsa-miR-181d:GRB14:rs1051160	Target site	FM	0.99	0.99	EUR
microrna.org	hsa-miR-181c:GRB14:rs1051160	Target site	FM	0.99	0.99	EUR
microrna.org	hsa-miR-181b:GRB14:rs1051160	Target site	FM	0.99	0.99	EUR
microrna.org	hsa-miR-181a:GRB14:rs1051160	Target site	FM	0.99	0.99	EUR
microrna.org	hsa-miR-135b:GRB14:rs1051160	flank-down	FM	0.99	0.99	EUR
Targetscan	hsa-miR-129-5p:MAFF:rs5995550	flank-up	FM	0.95	-0.98	ASN
microrna.org	hsa-miR-129-5p:GRB14:rs1051160	flank-up	FM	0.99	0.99	EUR
microrna.org	hsa-miR-125a-3p:GRB14:rs1051160	flank-up	FM	0.99	0.99	EUR
Starbase	hsa-miR-101-3p:EDEM3:rs6663178	flank-down	FM	0.99	1	AMR
Starbase	hsa-miR-93-5p:ORC3L:rs28381552	Flank-down	FM, FM	1, 0.74	1, 0.95	AMR, AMR
microrna.org	hsa-miR-9:ORC3L:rs2307393	flank-up	FM, FM	0.82, 0.91	1, 0.96	AMR, AMR
microrna.org	hsa-miR-544:ORC3L:rs2307393	flank-up	FM, FM	0.82, 0.91	1, 0.96	AMR, AMR
Starbase	hsa-miR-520f-3p:ORC3L:rs28381552	Flank-down	FM, FM	1, 0.74	1, 0.95	AMR, AMR
Starbase	hsa-miR-520d-3p:ORC3L:rs28381552	flank-up	FM, FM	1, 0.74	1, 0.95	AMR, AMR
Starbase	hsa-miR-520c-3p:ORC3L:rs28381552	Flank-down	FM, FM	1, 0.74	1, 0.95	AMR, AMR
Starbase	hsa-miR-520b:ORC3L:rs28381552	Flank-down	FM, FM	1, 0.74	1, 0.95	AMR, AMR
Starbase	hsa-miR-519b-3p:ORC3L:rs28381552	Flank-down	FM, FM	1, 0.74	1, 0.95	AMR, AMR
Starbase	hsa-miR-519a-3p:ORC3L:rs28381552	Flank-down	FM, FM	1, 0.74	1, 0.95	AMR, AMR
Starbase	hsa-miR-512-3p:ORC3L:rs28381552	Flank-down	FM, FM	1, 0.74	1, 0.95	AMR, AMR
Starbase	hsa-miR-373-3p:ORC3L:rs28381552	Flank-down	FM, FM	1, 0.74	1, 0.95	AMR, AMR
Starbase	hsa-miR-302a-3p:ORC3L:rs28381552	Flank-down	FM, FM	1, 0.74	1, 0.95	AMR, AMR
microrna.org	hsa-miR-26a:ORC3L:rs2307389	Target site	FM, FM	0.9, 0.82	0.95, 1	AMR, AMR
Starbase	hsa-miR-20a-5p:ORC3L:rs28381552	Flank-down	FM, FM	1, 0.74	1, 0.95	AMR, AMR
microrna.org	hsa-miR-19a:ORC3L:rs2307389	flank-up	FM, FM	0.9, 0.82	0.95, 1	AMR, AMR
Starbase	hsa-miR-191-3p:SLC35A1:rs55960393	Flank-down	FM, FM	0.71, 0.66	0.84, 0.89	AMR, AMR
Starbase	hsa-miR-18a-5p:ORC3L:rs28381552	Flank-down	FM, FM	1, 0.74	1, 0.95	AMR, AMR
microrna.org	hsa-miR-150:MAFF:rs9610915	Target site	FM, FM	0.69, 0.83	0.97, 0.99	EUR, AMR
Starbase	hsa-miR-144-3p:ORC3L:rs28381552	flank-up	FM, FM	1, 0.74	1, 0.95	AMR, AMR
microrna.org	hsa-miR-144:ORC3L:rs28381552	flank-up	FM, FM	1, 0.74	1, 0.95	AMR, AMR
Starbase	hsa-miR-122-5p:ORC3L:rs28381552	Flank-down	FM, FM	1, 0.74	1, 0.95	AMR, AMR
Starbase	hsa-miR-106b-5p:ORC3L:rs28381552	Flank-down	FM, FM	1, 0.74	1, 0.95	AMR, AMR
Starbase	hsa-miR-106a-5p:ORC3L:rs28381552	Flank-down	FM, FM	1, 0.74	1, 0.95	AMR, AMR
microrna.org	hsa-miR-497:CTSS:rs1136808	flank-up	FM, FM, FM, FM	0.72, 0.95, 0.8, 0.85	0.97, 0.98, 0.95, 0.99	EUR, ASN, AMR, AFR
Starbase	hsa-miR-296-3p:IGF2BP1:rs11655950	flank-up	FM, FM, FM, FM	0.75, 0.82, 0.85, 0.82	0.91, 0.91, 0.93, 0.97	EUR, ASN, AMR, AFR
microrna.org	hsa-miR-16:CTSS:rs1136808	flank-up	FM, FM, FM, FM	0.72, 0.95, 0.8, 0.85	0.97, 0.98, 0.95, 0.99	EUR, ASN, AMR, AFR
microrna.org	hsa-miR-15b:CTSS:rs1136808	flank-up	FM, FM, FM, FM	0.72, 0.95, 0.8, 0.85	0.97, 0.98, 0.95, 0.99	EUR, ASN, AMR, AFR
microrna.org	hsa-miR-15a:CTSS:rs1136808	flank-up	FM, FM, FM, FM	0.72, 0.95, 0.8, 0.85	0.97, 0.98, 0.95, 0.99	EUR, ASN, AMR, AFR
Starbase, microrna.org	hsa-miR-875-5p:LRRFIP1:rs56151225	flank-up	Ob	1	1	EUR
microrna.org	hsa-miR-542-3p:CCDC77:rs1048466	Flank-down	Ob	1	1	EUR
Starbase	hsa-miR-539-5p:ZNF248:rs9418295	flank-down	Ob	0.87	0.94	EUR
Starbase	hsa-miR-509-3p:NINJ1:rs1127851	flank-up	Ob	1	1	EUR
Starbase	hsa-miR-449b-5p:ZNF248:rs9417265	flank-down	Ob	0.88	0.94	EUR
microrna.org	hsa-miR-449b:ZNF248:rs9417265	flank-down	Ob	0.88	0.94	EUR
Starbase, microrna.org	hsa-miR-449a:ZNF248:rs9417265	flank-down	Ob	0.88	0.94	EUR
Starbase	hsa-miR-410-3p:ZNF248:rs9418295	flank-down	Ob	0.87	0.94	EUR
microrna.org	hsa-miR-410:ZNF248:rs9418295	flank-down	Ob	0.87	0.94	EUR
Starbase, microrna.org	hsa-miR-34c-5p:ZNF248:rs9417265	flank-down	Ob	0.88	0.94	EUR
Starbase	hsa-miR-34c-5p:LRRFIP1:rs56151225	Flank-down	Ob	1	1	EUR
Starbase	hsa-miR-34a-5p:ZNF248:rs9417265	flank-down	Ob	0.88	0.94	EUR
Starbase	hsa-miR-34a-5p:LRRFIP1:rs56151225	Flank-down	Ob	1	1	EUR
microrna.org	hsa-miR-34a:ZNF248:rs9417265	flank-down	Ob	0.88	0.94	EUR
Starbase, Targetscan	hsa-miR-340-5p:LRRFIP1:rs62194228	Flank-down	Ob	0.75	1	EUR
microrna.org	hsa-miR-340:LRRFIP1:rs62194228	Flank-down	Ob	0.75	1	EUR
Starbase	hsa-miR-33b-5p:LRRFIP1:rs55874185	Target site	Ob	0.78	1	EUR
Starbase	hsa-miR-216a-5p:LRRFIP1:rs56151225	Target site	Ob	1	1	EUR
microrna.org	hsa-miR-216a:LRRFIP1:rs56151225	Target site	Ob	1	1	EUR
Starbase, Targetscan	hsa-miR-215-5p:LRRFIP1:rs55874185	flank-up	Ob	0.78	1	EUR
microrna.org	hsa-miR-215:LRRFIP1:rs55874185	Target site	Ob	0.78	1	EUR
Starbase, Targetscan	hsa-miR-212-3p:LRRFIP1:rs56151225	Flank-down	Ob	1	1	EUR
microrna.org	hsa-miR-212:LRRFIP1:rs56151225	Flank-down	Ob	1	1	EUR
Starbase	hsa-miR-19b-3p:LRRFIP1:rs55874185	flank-up	Ob	0.78	1	EUR
microrna.org	hsa-miR-19b:LRRFIP1:rs55874185	flank-up	Ob	0.78	1	EUR
Starbase	hsa-miR-19a-3p:LRRFIP1:rs55874185	flank-up	Ob	0.78	1	EUR
microrna.org	hsa-miR-19a:LRRFIP1:rs55874185	flank-up	Ob	0.78	1	EUR
Starbase	hsa-miR-194-5p:LRRFIP1:rs56151225	Flank-down	Ob	1	1	EUR
microrna.org	hsa-miR-194:LRRFIP1:rs56151225	Target site	Ob	1	1	EUR
Starbase, Targetscan	hsa-miR-192-5p:LRRFIP1:rs55874185	flank-up	Ob	0.78	1	EUR
microrna.org	hsa-miR-192:LRRFIP1:rs55874185	Target site	Ob	0.78	1	EUR
microrna.org	hsa-miR-18b:LRRFIP1:rs55874185	flank-up	Ob	0.78	1	EUR
microrna.org	hsa-miR-18a:LRRFIP1:rs55874185	flank-up	Ob	0.78	1	EUR
Starbase, microrna.org	hsa-miR-184:CCDC77:rs1048466	flank-up	Ob	1	1	EUR
Starbase	hsa-miR-181d-5p:NINJ1:rs7033638	flank-down	Ob	0.6	-0.81	EUR
microrna.org	hsa-miR-154:ZNF248:rs9418295	flank-up	Ob	0.87	0.94	EUR
Starbase, Targetscan	hsa-miR-138-5p:NINJ1:rs1127857	flank-down	Ob	0.75	-1	EUR
microrna.org	hsa-miR-138:NINJ1:rs1127857	flank-down	Ob	0.75	-1	EUR
Starbase, Targetscan	hsa-miR-132-3p:LRRFIP1:rs56151225	Flank-down	Ob	1	1	EUR
microrna.org	hsa-miR-132:LRRFIP1:rs56151225	Flank-down	Ob	1	1	EUR
Starbase	hsa-let-7i-5p:LRRFIP1:rs56151225	Flank-down	Ob	1	1	EUR
Starbase	hsa-let-7g-5p:LRRFIP1:rs56151225	Flank-down	Ob	1	1	EUR
Starbase	hsa-let-7f-5p:LRRFIP1:rs56151225	Flank-down	Ob	1	1	EUR
Starbase	hsa-let-7d-5p:LRRFIP1:rs56151225	Flank-down	Ob	1	1	EUR
Starbase	hsa-let-7c-5p:LRRFIP1:rs56151225	Flank-down	Ob	1	1	EUR
Starbase	hsa-let-7b-5p:LRRFIP1:rs56151225	Flank-down	Ob	1	1	EUR
Starbase	hsa-let-7a-5p:LRRFIP1:rs56151225	Flank-down	Ob	1	1	EUR
Targetscan	hsa-miR-411-3p:TFAP2B:rs62405438	Flank-down	Ob, Ob, Ob, Ob, W-B, W-B, W-B, W-B, W-B, W-B, W-B, W-B, W-B, W-B, W-B	0.87, 0.94, 0.85, 0.93, 0.81, 0.74, 0.74, 0.85, 0.77, 0.8, 0.98, 0.86, 0.85, 0.69, 0.72	1, 0.98, 0.99, 0.98, 0.96, 0.92, 0.92, 0.94, 0.9, 0.91, 1, 0.96, 0.97, 0.87, 0.87	EUR, EUR, EUR, EUR, EUR, EUR, EUR, ASN, ASN, ASN, ASN, AMR, AFR, AFR, AFR
microrna.org	hsa-miR-708:ATP2A1:rs10499	Target site	Ob, Ob, W-B, W-B, W-B, W-B, W-B, W-B, W-B, W-B, WHR, FM	0.88, 0.75, 0.76, 0.75, 0.75, 0.84, 0.68, 0.84, 0.62, 0.74, 0.84, 0.66	0.99, -0.93, -0.94, -0.93, -0.93, -0.92, -0.83, -0.92, -0.79, -0.94, -0.92, -0.82	EUR, EUR, EUR, EUR, EUR, ASN, ASN, ASN, ASN, AMR, ASN, ASN
microrna.org	hsa-miR-491-5p:ATP2A1:rs10499	flank-up	Ob, Ob, W-B, W-B, W-B, W-B, W-B, W-B, W-B, W-B, WHR, FM	0.88, 0.75, 0.76, 0.75, 0.75, 0.84, 0.68, 0.84, 0.62, 0.74, 0.84, 0.66	0.99, -0.93, -0.94, -0.93, -0.93, -0.92, -0.83, -0.92, -0.79, -0.94, -0.92, -0.82	EUR, EUR, EUR, EUR, EUR, ASN, ASN, ASN, ASN, AMR, ASN, ASN
microrna.org	hsa-miR-28-5p:ATP2A1:rs10499	Target site	Ob, Ob, W-B, W-B, W-B, W-B, W-B, W-B, W-B, W-B, WHR, FM	0.88, 0.75, 0.76, 0.75, 0.75, 0.84, 0.68, 0.84, 0.62, 0.74, 0.84, 0.66	0.99, -0.93, -0.94, -0.93, -0.93, -0.92, -0.83, -0.92, -0.79, -0.94, -0.92, -0.82	EUR, EUR, EUR, EUR, EUR, ASN, ASN, ASN, ASN, AMR, ASN, ASN
Starbase	hsa-miR-7-5p:HOXB5:rs9299	flank-up	Ob, W-B	1, 0.64	1, 0.97	EUR, EUR
microrna.org	hsa-miR-7:HOXB5:rs9299	Target site	Ob, W-B	1, 0.64	1, 0.97	EUR, EUR
Starbase	hsa-miR-222-3p:LOC404266:rs9299	Target site	Ob, W-B	1, 0.64	1, 0.97	EUR, EUR
Starbase	hsa-miR-185-5p:HOXB5:rs9299	flank-up	Ob, W-B	1, 0.64	1, 0.97	EUR, EUR
microrna.org	hsa-miR-185:HOXB5:rs9299	flank-up	Ob, W-B	1, 0.64	1, 0.97	EUR, EUR
microrna.org	hsa-miR-96:FAIM2:rs3205718	flank-down	Ob, W-B, W-B	0.78, 0.94, 0.69	0.9, 0.99, 0.85	EUR, EUR, AMR
Targetscan	hsa-miR-326:FAIM2:rs7132908	Target site	Ob, W-B, W-B	0.81, 1, 0.76	0.93, 1, 0.88	EUR, EUR, AMR
microrna.org	hsa-miR-185:FAIM2:rs7132908	flank-up	Ob, W-B, W-B	0.81, 1, 0.76	0.93, 1, 0.88	EUR, EUR, AMR
microrna.org	hsa-miR-1271:FAIM2:rs3205718	flank-down	Ob, W-B, W-B	0.78, 0.94, 0.69	0.9, 0.99, 0.85	EUR, EUR, AMR
Starbase	hsa-miR-144-3p:GNAI3:rs41280328	flank-up	Ob, W-B, W-B, W-B, W-B	0.93, 1, 0.93, 0.83, 0.86	1, 1, 1, 1, 1	EUR, EUR, EUR, AMR, AFR
microrna.org	hsa-miR-144:GNAI3:rs41280328	flank-up	Ob, W-B, W-B, W-B, W-B	0.93, 1, 0.93, 0.83, 0.86	1, 1, 1, 1, 1	EUR, EUR, EUR, AMR, AFR
Starbase, microrna.org	hsa-miR-139-5p:GNAI3:rs41280328	Target site	Ob, W-B, W-B, W-B, W-B	0.93, 1, 0.93, 0.83, 0.86	1, 1, 1, 1, 1	EUR, EUR, EUR, AMR, AFR
microrna.org	hsa-miR-422a:TUFM:rs3088215	Target site	Ob, W-B, W-B, W-B, W-B, W-B, W-B, W-B, W-B, W-B, W-B, W-B, W-B, WHR, FM, FM, FM, FM	0.73, 0.99, 0.72, 0.73, 0.98, 0.73, 0.96, 0.8, 0.97, 0.8, 0.6, 0.89, 0.6, 0.8, 1, 1, 1, 0.95	0.85, 1, 0.85, 0.85, 0.99, 0.85, 0.98, 0.89, 1, 0.89, 0.77, 0.99, 0.78, 0.89, 1, 1, 1, 0.99	EUR, EUR, EUR, EUR, EUR, EUR, ASN, ASN, ASN, ASN, AFR, AFR, AFR, ASN, EUR, ASN, AMR, AFR
microrna.org	hsa-miR-378:TUFM:rs3088215	Target site	Ob, W-B, W-B, W-B, W-B, W-B, W-B, W-B, W-B, W-B, W-B, W-B, W-B, WHR, FM, FM, FM, FM	0.73, 0.99, 0.72, 0.73, 0.98, 0.73, 0.96, 0.8, 0.97, 0.8, 0.6, 0.89, 0.6, 0.8, 1, 1, 1, 0.95	0.85, 1, 0.85, 0.85, 0.99, 0.85, 0.98, 0.89, 1, 0.89, 0.77, 0.99, 0.78, 0.89, 1, 1, 1, 0.99	EUR, EUR, EUR, EUR, EUR, EUR, ASN, ASN, ASN, ASN, AFR, AFR, AFR, ASN, EUR, ASN, AMR, AFR
microrna.org	hsa-miR-330-5p:TUFM:rs3088215	flank-down	Ob, W-B, W-B, W-B, W-B, W-B, W-B, W-B, W-B, W-B, W-B, W-B, W-B, WHR, FM, FM, FM, FM	0.73, 0.99, 0.72, 0.73, 0.98, 0.73, 0.96, 0.8, 0.97, 0.8, 0.6, 0.89, 0.6, 0.8, 1, 1, 1, 0.95	0.85, 1, 0.85, 0.85, 0.99, 0.85, 0.98, 0.89, 1, 0.89, 0.77, 0.99, 0.78, 0.89, 1, 1, 1, 0.99	EUR, EUR, EUR, EUR, EUR, EUR, ASN, ASN, ASN, ASN, AFR, AFR, AFR, ASN, EUR, ASN, AMR, AFR
microrna.org	hsa-miR-326:TUFM:rs3088215	flank-down	Ob, W-B, W-B, W-B, W-B, W-B, W-B, W-B, W-B, W-B, W-B, W-B, W-B, WHR, FM, FM, FM, FM	0.73, 0.99, 0.72, 0.73, 0.98, 0.73, 0.96, 0.8, 0.97, 0.8, 0.6, 0.89, 0.6, 0.8, 1, 1, 1, 0.95	0.85, 1, 0.85, 0.85, 0.99, 0.85, 0.98, 0.89, 1, 0.89, 0.77, 0.99, 0.78, 0.89, 1, 1, 1, 0.99	EUR, EUR, EUR, EUR, EUR, EUR, ASN, ASN, ASN, ASN, AFR, AFR, AFR, ASN, EUR, ASN, AMR, AFR
Targetscan	hsa-miR-150-5p:TRIM66:rs4929924	flank-down	Ob, W-B, W-B, W-B, W-B, W-B, W-B, W-B, WHR, WHR, WHR, WHR, WHR, WHR	0.93, 1, 0.9, 0.95, 1, 0.97, 0.77, 0.83, 0.9, 0.93, 0.96, 0.96, 0.84, 0.81	0.98, 1, 0.97, 0.98, 1, 1, 1, 0.97, 0.96, 0.99, 0.99, 0.99, 0.97, 0.98	EUR, EUR, EUR, ASN, ASN, AMR, AFR, AFR, EUR, EUR, ASN, ASN, AFR, AFR
Starbase	hsa-miR-7-5p:ADCY9:rs2238435	flank-up	Ob, W-B, W-B, WHR, WHR, WHR	0.96, 0.98, 0.92, 0.99, 0.98, 0.74	0.99, 1, 0.98, 1, 0.99, 0.92	EUR, ASN, AFR, EUR, ASN, AFR
Starbase	hsa-miR-506-3p:ADCY9:rs879620	flank-up	Ob, W-B, W-B, WHR, WHR, WHR	0.97, 0.96, 0.68, 1, 1, 1	0.99, 0.99, 0.87, 1, 1, 1	EUR, ASN, AFR, EUR, ASN, AFR
Starbase, Targetscan	hsa-miR-24-3p:ADCY9:rs2531995	flank-up	Ob, W-B, W-B, WHR, WHR, WHR	1, 1, 1, 0.97, 0.96, 0.68	1, 1, 1, 0.99, 0.99, 0.87	EUR, ASN, AFR, EUR, ASN, AFR
Starbase	hsa-miR-193a-3p:ADCY9:rs2531995	flank-down	Ob, W-B, W-B, WHR, WHR, WHR	1, 1, 1, 0.97, 0.96, 0.68	1, 1, 1, 0.99, 0.99, 0.87	EUR, ASN, AFR, EUR, ASN, AFR
microrna.org	hsa-miR-142-3p:AK5:rs4949660	flank-up	Ob, W-B, W-B, WHR, WHR, WHR	0.76, 1, 0.93, 0.73, 1, 0.9	0.93, 1, 0.96, 0.91, 1, 1	EUR, ASN, AFR, EUR, ASN, AFR
microrna.org	hsa-miR-134:AK5:rs4949660	flank-up	Ob, W-B, W-B, WHR, WHR, WHR	0.76, 1, 0.93, 0.73, 1, 0.9	0.93, 1, 0.96, 0.91, 1, 1	EUR, ASN, AFR, EUR, ASN, AFR
Starbase	hsa-miR-99a-5p:ARL3:rs8354	flank-up	W-B	0.73	0.87	EUR
microrna.org	hsa-miR-96:FLJ43963:rs78063414	Flank-down	W-B	0.64	1	EUR
Targetscan	hsa-miR-9-5p:UHRF1BP1:rs77691949	flank-up	W-B	0.69	1	ASN
microrna.org	hsa-miR-93:KCNE4:rs41311847	flank-up	W-B	0.63	-1	ASN
Starbase	hsa-miR-92b-3p:FAM120A:rs564	Flank-down	W-B	0.78	0.91	EUR
microrna.org	hsa-miR-92b:FAM120A:rs564	Flank-down	W-B	0.78	0.91	EUR
Starbase	hsa-miR-92a-3p:FAM120A:rs564	Flank-down	W-B	0.78	0.91	EUR
microrna.org	hsa-miR-92a:FAM120A:rs564	Flank-down	W-B	0.78	0.91	EUR
microrna.org	hsa-miR-9:TAF11:rs4646945	flank-down	W-B	0.62	0.9	ASN
microrna.org	hsa-miR-874:TAL1:rs75805593	flank-down	W-B	0.9	1	ASN
Starbase	hsa-miR-7-5p:ZNF434:rs1044390	Target site	W-B	0.75	1	EUR
microrna.org	hsa-miR-758:KCNE4:rs41311849	Flank-down	W-B	0.63	-1	ASN
microrna.org	hsa-miR-7:ZNF434:rs1044390	Target site	W-B	0.75	1	EUR
Starbase, Targetscan	hsa-miR-543:TNRC6B:rs41281265	Flank-down	W-B	0.63	0.87	ASN
Starbase, microrna.org	hsa-miR-542-3p:UBE3C:rs7807	Target site	W-B	0.66	0.98	ASN
Starbase	hsa-miR-539-5p:TNRC6B:rs41281265	flank-up	W-B	0.63	0.87	ASN
Starbase	hsa-miR-539-5p:GLT8D1:rs6976	flank-down	W-B	0.62	0.81	ASN
microrna.org	hsa-miR-539:GLT8D1:rs6976	flank-down	W-B	0.62	0.81	ASN
Starbase	hsa-miR-524-5p:PDS5B:rs3492	Target site	W-B	0.69	0.83	ASN
microrna.org	hsa-miR-519d:KCNE4:rs41311847	flank-up	W-B	0.63	-1	ASN
Starbase	hsa-miR-507:FAM120A:rs564	Flank-down	W-B	0.78	0.91	EUR
Starbase	hsa-miR-506-3p:QKI:rs715020	flank-down	W-B	0.66	0.82	ASN
Targetscan	hsa-miR-506-3p:NUDT3:rs206942	flank-down	W-B	0.96	0.99	EUR
Starbase	hsa-miR-504-5p:ZNF434:rs1044390	Target site	W-B	0.75	1	EUR
microrna.org	hsa-miR-504:ZNF434:rs1044390	Target site	W-B	0.75	1	EUR
Starbase	hsa-miR-503-5p:FAM120A:rs564	Flank-down	W-B	0.78	0.91	EUR
Starbase	hsa-miR-499a-5p:CSNK2B:rs5872	flank-down	W-B	0.71	0.92	EUR
microrna.org	hsa-miR-499-5p:CSNK2B:rs5872	flank-down	W-B	0.71	0.92	EUR
microrna.org	hsa-miR-491-5p:C12orf24:rs7956133	flank-up	W-B	0.73	0.91	ASN
Starbase, Targetscan	hsa-miR-488-3p:CSNK2B:rs5872	Target site	W-B	0.71	0.92	EUR
microrna.org	hsa-miR-488:CSNK2B:rs5872	Target site	W-B	0.71	0.92	EUR
Starbase	hsa-miR-4500:QKI:rs715020	flank-down	W-B	0.66	0.82	ASN
Starbase	hsa-miR-448:FAM120A:rs564	Flank-down	W-B	0.78	0.91	EUR
Starbase, microrna.org, Targetscan	hsa-miR-448:C6orf106:rs72900436	flank-down	W-B	0.78	0.97	ASN
microrna.org	hsa-miR-429:MLLT11:rs15740	Target site	W-B	0.72	0.93	ASN
Starbase	hsa-miR-4262:TNRC6B:rs41281265	Flank-down	W-B	0.63	0.87	ASN
Starbase	hsa-miR-4262:ARL3:rs8354	Target site	W-B	0.73	0.87	EUR
Starbase	hsa-miR-424-5p:FAM120A:rs564	Flank-down	W-B	0.78	0.91	EUR
microrna.org	hsa-miR-421:KCNE4:rs41311847	Target site	W-B	0.63	-1	ASN
Starbase, microrna.org	hsa-miR-421:FAM120A:rs564	Flank-down	W-B	0.78	0.91	EUR
microrna.org	hsa-miR-410:BAG5:rs7154948	Target site	W-B	0.67	0.84	EUR
Starbase, microrna.org	hsa-miR-384:GLT8D1:rs6976	flank-down	W-B	0.62	0.81	ASN
Starbase	hsa-miR-383-5p:SNX11:rs7222136	flank-up	W-B	0.76	0.96	ASN
Starbase	hsa-miR-381-3p:QKI:rs715020	flank-down	W-B	0.66	0.82	ASN
Targetscan	hsa-miR-381-3p:KCNE4:rs41311847	flank-up	W-B	0.63	-1	ASN
microrna.org	hsa-miR-381:QKI:rs715020	flank-down	W-B	0.66	0.82	ASN
microrna.org	hsa-miR-381:KCNE4:rs41311847	Target site	W-B	0.63	-1	ASN
microrna.org	hsa-miR-377:FLJ43963:rs78063414	Flank-down	W-B	0.64	1	EUR
Starbase	hsa-miR-376c-3p:UBE3C:rs7807	flank-down	W-B	0.66	0.98	ASN
Targetscan	hsa-miR-376c-3p:TNRC6B:rs4821943	Flank-down	W-B	0.63	0.86	ASN
microrna.org	hsa-miR-376c:UBE3C:rs7807	flank-down	W-B	0.66	0.98	ASN
Starbase	hsa-miR-375:TNRC6B:rs4821943	flank-up	W-B	0.63	0.86	ASN
Starbase	hsa-miR-367-3p:FAM120A:rs564	Flank-down	W-B	0.78	0.91	EUR
microrna.org	hsa-miR-367:FLJ43963:rs78063414	Flank-down	W-B	0.64	1	EUR
microrna.org	hsa-miR-367:FAM120A:rs564	Flank-down	W-B	0.78	0.91	EUR
Starbase	hsa-miR-363-3p:FAM120A:rs564	Flank-down	W-B	0.78	0.91	EUR
microrna.org	hsa-miR-363:FAM120A:rs564	Flank-down	W-B	0.78	0.91	EUR
microrna.org	hsa-miR-362-3p:UHRF1BP1:rs35032786	flank-up	W-B	0.69	1	ASN
Starbase	hsa-miR-362-3p:TNRC6B:rs41281265	Flank-down	W-B	0.63	0.87	ASN
microrna.org	hsa-miR-346:TRAIP:rs1128535	flank-down	W-B	0.61	0.87	ASN
microrna.org	hsa-miR-346:TAL1:rs75805593	flank-up	W-B	0.9	1	ASN
microrna.org	hsa-miR-339-5p:DAND5:rs112524225	Target site	W-B	0.61	0.92	EUR
Starbase	hsa-miR-338-3p:FAM120A:rs564	Flank-down	W-B	0.78	0.91	EUR
microrna.org	hsa-miR-330-5p:TRAIP:rs1128535	Target site	W-B	0.61	0.87	ASN
Starbase	hsa-miR-329-3p:TNRC6B:rs41281265	Flank-down	W-B	0.63	0.87	ASN
microrna.org	hsa-miR-329:UHRF1BP1:rs35032786	flank-up	W-B	0.69	1	ASN
microrna.org	hsa-miR-326:TRAIP:rs1128535	Target site	W-B	0.61	0.87	ASN
Starbase	hsa-miR-32-5p:FAM120A:rs564	Flank-down	W-B	0.78	0.91	EUR
Starbase	hsa-miR-323b-5p:TUBA1B:rs2753	flank-down	W-B	0.67	0.85	EUR
microrna.org	hsa-miR-32:FAM120A:rs564	Flank-down	W-B	0.78	0.91	EUR
Starbase	hsa-miR-30e-5p:PDCL:rs16912239	Target site	W-B	1	1	AMR
microrna.org	hsa-miR-30e:PDCL:rs16912239	Target site	W-B	1	1	AMR
Starbase	hsa-miR-30d-5p:PDCL:rs16912239	Target site	W-B	1	1	AMR
microrna.org	hsa-miR-30d:PDCL:rs16912239	Target site	W-B	1	1	AMR
Starbase	hsa-miR-30c-5p:PDCL:rs16912239	Target site	W-B	1	1	AMR
microrna.org	hsa-miR-30c:PDCL:rs16912239	Target site	W-B	1	1	AMR
Starbase	hsa-miR-30b-5p:PDCL:rs16912239	Target site	W-B	1	1	AMR
microrna.org	hsa-miR-30b:PDCL:rs16912239	Target site	W-B	1	1	AMR
Starbase	hsa-miR-30a-5p:PDCL:rs16912239	Target site	W-B	1	1	AMR
microrna.org	hsa-miR-30a:PDCL:rs16912239	Target site	W-B	1	1	AMR
Targetscan	hsa-miR-30-5p:PDCL:rs16912239	Target site	W-B	1	1	AMR
Starbase, microrna.org	hsa-miR-300:QKI:rs715020	flank-down	W-B	0.66	0.82	ASN
microrna.org	hsa-miR-300:KCNE4:rs41311847	Target site	W-B	0.63	-1	ASN
Starbase, microrna.org	hsa-miR-296-3p:EIF2AK4:rs4594236	Target site	W-B	0.99	1	ASN
Starbase, microrna.org	hsa-miR-296-3p:EIF2AK4:rs2898985	Flank-down	W-B	1	1	ASN
Starbase, microrna.org	hsa-miR-296-3p:CSNK2B:rs5872	flank-up	W-B	0.71	0.92	EUR
Starbase	hsa-miR-25-3p:FAM120A:rs564	Flank-down	W-B	0.78	0.91	EUR
microrna.org	hsa-miR-25:FAM120A:rs564	Flank-down	W-B	0.78	0.91	EUR
microrna.org	hsa-miR-23b:LOC100128398:rs7259149	Target site	W-B	0.6	1	AMR
microrna.org	hsa-miR-23a:LOC100128398:rs7259149	Target site	W-B	0.6	1	AMR
Starbase	hsa-miR-223-3p:TUBA1B:rs2753	flank-down	W-B	0.67	0.85	EUR
microrna.org	hsa-miR-223:TUBA1B:rs2753	flank-down	W-B	0.67	0.85	EUR
microrna.org	hsa-miR-20b:KCNE4:rs41311847	flank-up	W-B	0.63	-1	ASN
microrna.org	hsa-miR-20a:KCNE4:rs41311847	flank-up	W-B	0.63	-1	ASN
microrna.org	hsa-miR-206:SLC2A4:rs5435	flank-up	W-B	0.64	0.94	EUR
microrna.org	hsa-miR-205:FAM120A:rs564	flank-up	W-B	0.78	0.91	EUR
microrna.org	hsa-miR-204:TAL1:rs75550682	flank-up	W-B	0.9	1	ASN
Starbase	hsa-miR-202-3p:TNRC6B:rs41281265	Flank-down	W-B	0.63	0.87	ASN
microrna.org	hsa-miR-200c:MLLT11:rs15740	Target site	W-B	0.72	0.93	ASN
microrna.org	hsa-miR-200b:MLLT11:rs15740	Target site	W-B	0.72	0.93	ASN
microrna.org	hsa-miR-19b:KCNE4:rs41311849	Flank-down	W-B	0.63	-1	ASN
microrna.org	hsa-miR-19a:KCNE4:rs41311849	Flank-down	W-B	0.63	-1	ASN
microrna.org	hsa-miR-199b-5p:TAL1:rs75805593	flank-up	W-B	0.9	1	ASN
Starbase	hsa-miR-199b-5p:EIF2AK4:rs2898985	flank-up	W-B	1	1	ASN
microrna.org	hsa-miR-199a-5p:TAL1:rs75805593	flank-up	W-B	0.9	1	ASN
microrna.org	hsa-miR-197:PGPEP1:rs3746184	flank-down	W-B	0.62	0.81	ASN
microrna.org	hsa-miR-197:FAM120A:rs564	flank-up	W-B	0.78	0.91	EUR
Starbase	hsa-miR-194-5p:SNX11:rs7222136	Target site	W-B	0.76	0.96	ASN
microrna.org	hsa-miR-194:SNX11:rs7222136	Target site	W-B	0.76	0.96	ASN
Starbase	hsa-miR-18b-5p:QKI:rs715020	flank-down	W-B	0.66	0.82	ASN
microrna.org	hsa-miR-18b:LOC100128398:rs11879864	Flank-down	W-B	0.8	1	AMR
Starbase	hsa-miR-18a-5p:QKI:rs715020	flank-down	W-B	0.66	0.82	ASN
microrna.org	hsa-miR-18a:LOC100128398:rs11879864	Flank-down	W-B	0.8	1	AMR
microrna.org	hsa-miR-185:PDS5B:rs9596233	Flank-down	W-B	0.68	0.83	ASN
Starbase	hsa-miR-182-5p:CSNK2B:rs5872	flank-up	W-B	0.71	0.92	EUR
Starbase	hsa-miR-182-3p:ARL3:rs8354	flank-up	W-B	0.73	0.87	EUR
microrna.org	hsa-miR-182:CSNK2B:rs5872	flank-up	W-B	0.71	0.92	EUR
microrna.org	hsa-miR-181d:FLJ43963:rs78063414	Flank-down	W-B	0.64	1	EUR
microrna.org	hsa-miR-17:KCNE4:rs41311847	flank-up	W-B	0.63	-1	ASN
Starbase	hsa-miR-15b-5p:FAM120A:rs564	Flank-down	W-B	0.78	0.91	EUR
Starbase	hsa-miR-153-3p:FAM120A:rs564	Flank-down	W-B	0.78	0.91	EUR
Targetscan	hsa-miR-153-3p:C6orf106:rs72900436	flank-down	W-B	0.78	0.97	ASN
microrna.org	hsa-miR-149:NCRNA00110:rs113789428	flank-up	W-B	0.81	0.94	EUR
Starbase	hsa-miR-148a-3p:UBE3C:rs7807	Target site	W-B	0.66	0.98	ASN
microrna.org	hsa-miR-148a:UBE3C:rs7807	Target site	W-B	0.66	0.98	ASN
Starbase	hsa-miR-145-5p:EIF2AK4:rs2898985	flank-up	W-B	1	1	ASN
microrna.org	hsa-miR-145:EIF2AK4:rs2898985	flank-up	W-B	1	1	ASN
microrna.org	hsa-miR-143:TAF11:rs4646945	flank-down	W-B	0.62	0.9	ASN
microrna.org	hsa-miR-141:BAG5:rs7154948	Target site	W-B	0.67	0.84	EUR
Starbase	hsa-miR-136-5p:ARL3:rs8354	flank-up	W-B	0.73	0.87	EUR
microrna.org	hsa-miR-136:ARL3:rs8354	Target site	W-B	0.73	0.87	EUR
microrna.org	hsa-miR-136:ARHGEF38:rs77096541	flank-up	W-B	0.68	0.9	EUR
Starbase	hsa-miR-135a-5p:PDS5B:rs3492	flank-up	W-B	0.69	0.83	ASN
microrna.org	hsa-miR-134:CBX1:rs6847	flank-up	W-B	0.63	-0.87	ASN
microrna.org	hsa-miR-133b:TAF11:rs4646945	flank-down	W-B	0.62	0.9	ASN
microrna.org	hsa-miR-133a:TAF11:rs4646945	flank-down	W-B	0.62	0.9	ASN
microrna.org	hsa-miR-1271:FLJ43963:rs78063414	Flank-down	W-B	0.64	1	EUR
microrna.org	hsa-miR-125a-3p:TRAIP:rs1128535	flank-up	W-B	0.61	0.87	ASN
Starbase, microrna.org	hsa-miR-125a-3p:CSNK2B:rs5872	flank-down	W-B	0.71	0.92	EUR
Targetscan	hsa-miR-124-3p.2:NUDT3:rs206942	flank-down	W-B	0.96	0.99	EUR
Targetscan	hsa-miR-124-3p.1:NUDT3:rs206942	flank-down	W-B	0.96	0.99	EUR
microrna.org	hsa-miR-10b:DAND5:rs112524225	flank-up	W-B	0.61	0.92	EUR
microrna.org	hsa-miR-10a:DAND5:rs112524225	flank-up	W-B	0.61	0.92	EUR
microrna.org	hsa-miR-106b:KCNE4:rs41311847	flank-up	W-B	0.63	-1	ASN
microrna.org	hsa-miR-106a:KCNE4:rs41311847	flank-up	W-B	0.63	-1	ASN
Starbase	hsa-let-7i-5p:QKI:rs715020	flank-down	W-B	0.66	0.82	ASN
Starbase	hsa-let-7g-5p:QKI:rs715020	flank-down	W-B	0.66	0.82	ASN
Starbase	hsa-let-7f-5p:QKI:rs715020	flank-down	W-B	0.66	0.82	ASN
Starbase	hsa-let-7e-5p:QKI:rs715020	flank-down	W-B	0.66	0.82	ASN
Starbase	hsa-let-7c-5p:QKI:rs715020	flank-down	W-B	0.66	0.82	ASN
Starbase	hsa-let-7a-5p:QKI:rs715020	flank-down	W-B	0.66	0.82	ASN
Starbase	hsa-miR-98-5p:NADK:rs7407	flank-down	W-B, W-B	0.69, 0.76	0.84, 0.88	EUR, AMR
Targetscan	hsa-miR-9-5p:SLC39A13:rs2293578	flank-up	W-B, W-B	0.71, 0.86	0.85, 0.93	ASN, ASN
microrna.org	hsa-miR-93:TMEM180:rs45597333	Target site	W-B, W-B	0.67, 0.63	0.83, 0.82	ASN, AMR
microrna.org	hsa-miR-93:LOC157273:rs17149797	Flank-down	W-B, W-B	0.82, 0.82	0.96, 0.93	EUR, AMR
microrna.org	hsa-miR-92b:LOC157273:rs61198364	Flank-down	W-B, W-B	0.74, 0.8	0.95, 0.96	EUR, AMR
microrna.org	hsa-miR-92a:LOC157273:rs61198364	Flank-down	W-B, W-B	0.74, 0.8	0.95, 0.96	EUR, AMR
microrna.org	hsa-miR-875-5p:C6orf106:rs2744937	Target site	W-B, W-B	0.7, 0.75	0.87, 1	EUR, ASN
microrna.org	hsa-miR-653:RPAIN:rs12761	flank-down	W-B, W-B	0.61, 0.62	0.84, 0.85	EUR, AMR
Starbase	hsa-miR-613:NFAT5:rs7359336	Flank-down	W-B, W-B	0.71, 0.63	-0.85, -0.82	EUR, AMR
microrna.org	hsa-miR-590-5p:STK33:rs749263	flank-down	W-B, W-B	0.76, 0.79	-0.94, 0.95	EUR, EUR
microrna.org	hsa-miR-542-3p:ZNF257:rs10418804	Flank-down	W-B, W-B	0.78, 0.95	0.89, 1	EUR, ASN
Starbase	hsa-miR-514a-3p:C6orf106:rs2744937	flank-down	W-B, W-B	0.7, 0.75	0.87, 1	EUR, ASN
microrna.org	hsa-miR-506:NFAT5:rs6499244	flank-up	W-B, W-B	0.65, 0.6	-0.85, -0.81	EUR, AMR
microrna.org	hsa-miR-497:PLCD4:rs1055816	Target site	W-B, W-B	0.82, 0.68	0.91, 0.87	EUR, AMR
microrna.org	hsa-miR-496:LOC157273:rs61198364	Flank-down	W-B, W-B	0.74, 0.8	0.95, 0.96	EUR, AMR
microrna.org	hsa-miR-491-5p:SLC39A13:rs2293578	Target site	W-B, W-B	0.71, 0.86	0.85, 0.93	ASN, ASN
microrna.org	hsa-miR-485-5p:LMOD1:rs8028	flank-down	W-B, W-B	0.83, 0.77	-0.94, -0.88	EUR, ASN
Starbase	hsa-miR-449a:C6orf106:rs2744937	flank-down	W-B, W-B	0.7, 0.75	0.87, 1	EUR, ASN
Starbase	hsa-miR-4465:USP37:rs3755042	flank-down	W-B, W-B	0.84, 0.74	-0.96, -0.99	EUR, AMR
microrna.org	hsa-miR-429:ZNF257:rs10418804	Flank-down	W-B, W-B	0.78, 0.95	0.89, 1	EUR, ASN
microrna.org	hsa-miR-374a:ZNF257:rs10418804	Flank-down	W-B, W-B	0.78, 0.95	0.89, 1	EUR, ASN
microrna.org	hsa-miR-372:LOC157273:rs17149797	Flank-down	W-B, W-B	0.82, 0.82	0.96, 0.93	EUR, AMR
microrna.org	hsa-miR-367:LOC157273:rs61198364	Flank-down	W-B, W-B	0.74, 0.8	0.95, 0.96	EUR, AMR
microrna.org	hsa-miR-363:LOC157273:rs61198364	Flank-down	W-B, W-B	0.74, 0.8	0.95, 0.96	EUR, AMR
Starbase, microrna.org	hsa-miR-346:HOXB9:rs2303486	flank-down	W-B, W-B	0.6, 0.66	0.8, -0.95	EUR, EUR
microrna.org	hsa-miR-33b:RABEP1:rs1058383	Flank-down	W-B, W-B	0.64, 0.72	0.98, 1	EUR, AMR
microrna.org	hsa-miR-33a:RABEP1:rs1058383	Flank-down	W-B, W-B	0.64, 0.72	0.98, 1	EUR, AMR
microrna.org	hsa-miR-339-5p:TMEM180:rs45597333	flank-up	W-B, W-B	0.67, 0.63	0.83, 0.82	ASN, AMR
microrna.org	hsa-miR-32:LOC157273:rs61198364	Flank-down	W-B, W-B	0.74, 0.8	0.95, 0.96	EUR, AMR
Starbase	hsa-miR-30e-5p:NFAT5:rs1437134	flank-up	W-B, W-B	0.72, 0.63	-0.85, -0.82	EUR, AMR
microrna.org	hsa-miR-299-3p:USP37:rs4674310	flank-down	W-B, W-B	0.84, 0.74	-0.96, -0.99	EUR, AMR
Starbase, microrna.org	hsa-miR-299-3p:43165:rs2589668	flank-down	W-B, W-B	0.65, 0.92	0.82, -0.97	EUR, EUR
Starbase	hsa-miR-26b-5p:USP37:rs3755042	flank-down	W-B, W-B	0.84, 0.74	-0.96, -0.99	EUR, AMR
microrna.org	hsa-miR-26b:USP37:rs3755042	flank-down	W-B, W-B	0.84, 0.74	-0.96, -0.99	EUR, AMR
Starbase	hsa-miR-26a-5p:USP37:rs3755042	flank-down	W-B, W-B	0.84, 0.74	-0.96, -0.99	EUR, AMR
microrna.org	hsa-miR-26a:USP37:rs3755042	flank-down	W-B, W-B	0.84, 0.74	-0.96, -0.99	EUR, AMR
microrna.org	hsa-miR-25:LOC157273:rs61198364	Flank-down	W-B, W-B	0.74, 0.8	0.95, 0.96	EUR, AMR
Starbase	hsa-miR-22-3p:C6orf106:rs2744937	Target site	W-B, W-B	0.7, 0.75	0.87, 1	EUR, ASN
microrna.org	hsa-miR-21:STK33:rs749263	flank-down	W-B, W-B	0.76, 0.79	-0.94, 0.95	EUR, EUR
Starbase	hsa-miR-206:NFAT5:rs7359336	Flank-down	W-B, W-B	0.71, 0.63	-0.85, -0.82	EUR, AMR
Starbase, microrna.org	hsa-miR-206:HOXB9:rs2303486	flank-up	W-B, W-B	0.6, 0.66	0.8, -0.95	EUR, EUR
Targetscan	hsa-miR-202-5p:IPO9:rs8024	flank-up	W-B, W-B	0.82, 0.73	0.94, 0.86	EUR, ASN
microrna.org	hsa-miR-200c:ZNF257:rs10418804	Flank-down	W-B, W-B	0.78, 0.95	0.89, 1	EUR, ASN
microrna.org	hsa-miR-200b:ZNF257:rs10418804	Flank-down	W-B, W-B	0.78, 0.95	0.89, 1	EUR, ASN
microrna.org	hsa-miR-199b-5p:PLCD4:rs1055816	flank-up	W-B, W-B	0.82, 0.68	0.91, 0.87	EUR, AMR
Starbase	hsa-miR-196b-5p:NADK:rs7407	flank-down	W-B, W-B	0.69, 0.76	0.84, 0.88	EUR, AMR
microrna.org	hsa-miR-195:PLCD4:rs1055816	Target site	W-B, W-B	0.82, 0.68	0.91, 0.87	EUR, AMR
microrna.org	hsa-miR-184:TMEM180:rs3740409	Target site	W-B, W-B	0.68, 0.67	0.85, 0.82	ASN, AMR
microrna.org	hsa-miR-181d:LOC157273:rs61198364	Target site	W-B, W-B	0.74, 0.8	0.95, 0.96	EUR, AMR
microrna.org	hsa-miR-181c:LOC157273:rs61198364	Target site	W-B, W-B	0.74, 0.8	0.95, 0.96	EUR, AMR
microrna.org	hsa-miR-181b:LOC157273:rs61198364	Target site	W-B, W-B	0.74, 0.8	0.95, 0.96	EUR, AMR
microrna.org	hsa-miR-181a:LOC157273:rs61198364	Target site	W-B, W-B	0.74, 0.8	0.95, 0.96	EUR, AMR
microrna.org	hsa-miR-181a:ITIH1:rs9324	Flank-down	W-B, W-B	0.62, 0.86	1, 1	EUR, ASN
microrna.org	hsa-miR-16:PLCD4:rs1055816	Target site	W-B, W-B	0.82, 0.68	0.91, 0.87	EUR, AMR
microrna.org	hsa-miR-15b:PLCD4:rs1055816	Target site	W-B, W-B	0.82, 0.68	0.91, 0.87	EUR, AMR
microrna.org	hsa-miR-15a:PLCD4:rs1055816	Target site	W-B, W-B	0.82, 0.68	0.91, 0.87	EUR, AMR
Starbase	hsa-miR-140-5p:NFAT5:rs1437134	flank-up	W-B, W-B	0.72, 0.63	-0.85, -0.82	EUR, AMR
Starbase	hsa-miR-136-5p:HOXB9:rs2303486	flank-up	W-B, W-B	0.6, 0.66	0.8, -0.95	EUR, EUR
Starbase	hsa-miR-1297:USP37:rs3755042	flank-down	W-B, W-B	0.84, 0.74	-0.96, -0.99	EUR, AMR
microrna.org	hsa-miR-129-5p:LOC157273:rs61198364	Flank-down	W-B, W-B	0.74, 0.8	0.95, 0.96	EUR, AMR
Targetscan	hsa-miR-124-3p.1:NFAT5:rs6499244	flank-up	W-B, W-B	0.65, 0.6	-0.85, -0.81	EUR, AMR
microrna.org	hsa-miR-124:NFAT5:rs6499244	flank-up	W-B, W-B	0.65, 0.6	-0.85, -0.81	EUR, AMR
Targetscan	hsa-miR-107:NFAT5:rs1437134	Flank-down	W-B, W-B	0.72, 0.63	-0.85, -0.82	EUR, AMR
Targetscan	hsa-miR-103-3p:NFAT5:rs1437134	Flank-down	W-B, W-B	0.72, 0.63	-0.85, -0.82	EUR, AMR
Starbase	hsa-miR-1:NFAT5:rs7359336	Flank-down	W-B, W-B	0.71, 0.63	-0.85, -0.82	EUR, AMR
Starbase	hsa-let-7i-5p:NADK:rs7407	flank-down	W-B, W-B	0.69, 0.76	0.84, 0.88	EUR, AMR
Starbase	hsa-let-7e-5p:NADK:rs7407	flank-down	W-B, W-B	0.69, 0.76	0.84, 0.88	EUR, AMR
microrna.org	hsa-let-7e:ITIH1:rs1042779	flank-up	W-B, W-B	0.65, 0.89	1, 1	EUR, ASN
microrna.org	hsa-let-7d:ITIH1:rs1042779	flank-up	W-B, W-B	0.65, 0.89	1, 1	EUR, ASN
Starbase	hsa-let-7c-5p:NADK:rs7407	flank-down	W-B, W-B	0.69, 0.76	0.84, 0.88	EUR, AMR
microrna.org	hsa-let-7c:ITIH1:rs1042779	flank-up	W-B, W-B	0.65, 0.89	1, 1	EUR, ASN
Starbase	hsa-let-7b-5p:NADK:rs7407	flank-down	W-B, W-B	0.69, 0.76	0.84, 0.88	EUR, AMR
Starbase	hsa-let-7a-5p:NADK:rs7407	flank-down	W-B, W-B	0.69, 0.76	0.84, 0.88	EUR, AMR
microrna.org	hsa-let-7a:ITIH1:rs1042779	flank-up	W-B, W-B	0.65, 0.89	1, 1	EUR, ASN
Starbase, Targetscan	hsa-miR-9-5p:ADPGK:rs9460	flank-down	W-B, W-B, W-B	0.77, 0.86, 0.79	0.94, 0.94, 0.92	EUR, ASN, AMR
Starbase, microrna.org	hsa-miR-876-5p:STRADA:rs13380863	flank-down	W-B, W-B, W-B	0.77, 0.83, 0.75	0.9, 0.93, 0.91	EUR, ASN, AMR
microrna.org	hsa-miR-876-5p:AS3MT:rs10883798	Flank-down	W-B, W-B, W-B	0.81, 0.65, 0.66	0.92, 0.82, 0.82	EUR, ASN, ASN
Starbase	hsa-miR-758-3p:PDXDC1:rs1741	flank-up	W-B, W-B, W-B	0.84, 0.66, 0.69	0.99, 0.99, 1	EUR, ASN, AMR
microrna.org	hsa-miR-758:PDXDC1:rs1741	flank-up	W-B, W-B, W-B	0.84, 0.66, 0.69	0.99, 0.99, 1	EUR, ASN, AMR
Starbase, microrna.org	hsa-miR-613:ADPGK:rs9460	flank-up	W-B, W-B, W-B	0.77, 0.86, 0.79	0.94, 0.94, 0.92	EUR, ASN, AMR
Starbase, microrna.org	hsa-miR-599:STRADA:rs13380863	flank-up	W-B, W-B, W-B	0.77, 0.83, 0.75	0.9, 0.93, 0.91	EUR, ASN, AMR
Targetscan	hsa-miR-582-5p:ADPGK:rs9460	Target site	W-B, W-B, W-B	0.77, 0.86, 0.79	0.94, 0.94, 0.92	EUR, ASN, AMR
microrna.org	hsa-miR-544:RBM5:rs2856234	flank-down	W-B, W-B, W-B	0.72, 0.75, 0.65	-0.87, -0.87, -0.87	EUR, ASN, AMR
Starbase	hsa-miR-511-5p:STRADA:rs13380863	flank-up	W-B, W-B, W-B	0.77, 0.83, 0.75	0.9, 0.93, 0.91	EUR, ASN, AMR
Starbase	hsa-miR-505-3p:ADPGK:rs9460	flank-up	W-B, W-B, W-B	0.77, 0.86, 0.79	0.94, 0.94, 0.92	EUR, ASN, AMR
Starbase	hsa-miR-491-5p:STRADA:rs13380863	Target site	W-B, W-B, W-B	0.77, 0.83, 0.75	0.9, 0.93, 0.91	EUR, ASN, AMR
Starbase	hsa-miR-491-5p:PTDSS2:rs1044707	Target site	W-B, W-B, W-B	0.96, 0.97, 0.69	0.98, 1, 0.83	EUR, AMR, AFR
Targetscan	hsa-miR-488-3p:RABEP1:rs1058400	flank-up	W-B, W-B, W-B	0.64, 0.71, 0.72	0.98, 0.96, 1	EUR, ASN, AMR
microrna.org	hsa-miR-488:RABEP1:rs2407	flank-down	W-B, W-B, W-B	0.64, 0.71, 0.72	0.98, 0.96, 1	EUR, ASN, AMR
microrna.org	hsa-miR-488:RABEP1:rs1058400	Target site	W-B, W-B, W-B	0.64, 0.71, 0.72	0.98, 0.96, 1	EUR, ASN, AMR
Starbase	hsa-miR-487b-3p:PDXDC1:rs6498540	Flank-down	W-B, W-B, W-B	0.82, 0.66, 0.68	0.96, 0.99, 0.99	EUR, ASN, AMR
microrna.org	hsa-miR-487b:PDXDC1:rs6498540	Flank-down	W-B, W-B, W-B	0.82, 0.66, 0.68	0.96, 0.99, 0.99	EUR, ASN, AMR
Starbase	hsa-miR-485-5p:STRADA:rs13380863	flank-up	W-B, W-B, W-B	0.77, 0.83, 0.75	0.9, 0.93, 0.91	EUR, ASN, AMR
Starbase	hsa-miR-485-5p:PDXDC1:rs6498540	Flank-down	W-B, W-B, W-B	0.82, 0.66, 0.68	0.96, 0.99, 0.99	EUR, ASN, AMR
Starbase	hsa-miR-4500:TRAF3:rs72704737	Target site	W-B, W-B, W-B	0.9, 0.82, 0.85	0.97, 0.94, 0.95	EUR, ASN, AMR
Starbase, microrna.org	hsa-miR-448:COL4A4:rs1054413	flank-up	W-B, W-B, W-B	0.9, 0.91, 0.87	0.99, 0.96, 0.94	EUR, ASN, AMR
Starbase	hsa-miR-432-5p:STRADA:rs13380863	Target site	W-B, W-B, W-B	0.77, 0.83, 0.75	0.9, 0.93, 0.91	EUR, ASN, AMR
Starbase	hsa-miR-431-5p:STRADA:rs13380863	flank-up	W-B, W-B, W-B	0.77, 0.83, 0.75	0.9, 0.93, 0.91	EUR, ASN, AMR
Starbase	hsa-miR-4262:TNRC6B:rs139915	flank-up	W-B, W-B, W-B	0.74, 0.66, 0.8	0.88, 0.87, 0.9	EUR, ASN, AMR
microrna.org	hsa-miR-421:N4BP2L2:rs9337	flank-up	W-B, W-B, W-B	0.85, 0.71, 0.7	0.93, 0.87, 0.9	EUR, ASN, AMR
Starbase	hsa-miR-411-5p:PDXDC1:rs1741	flank-down	W-B, W-B, W-B	0.84, 0.66, 0.69	0.99, 0.99, 1	EUR, ASN, AMR
microrna.org	hsa-miR-411:PDXDC1:rs1741	flank-down	W-B, W-B, W-B	0.84, 0.66, 0.69	0.99, 0.99, 1	EUR, ASN, AMR
Starbase	hsa-miR-375:PTDSS2:rs1044707	Target site	W-B, W-B, W-B	0.96, 0.97, 0.69	0.98, 1, 0.83	EUR, AMR, AFR
Starbase	hsa-miR-363-3p:NOL9:rs13513	Target site	W-B, W-B, W-B	0.68, 0.84, 0.85	0.92, 0.94, 1	EUR, ASN, AMR
microrna.org	hsa-miR-362-3p:HSD17B12:rs1061810	Flank-down	W-B, W-B, W-B	0.68, 0.69, 0.76	-0.89, -0.89, -0.91	EUR, AMR, AFR
Starbase, microrna.org	hsa-miR-361-5p:COL4A4:rs1054413	Target site	W-B, W-B, W-B	0.9, 0.91, 0.87	0.99, 0.96, 0.94	EUR, ASN, AMR
microrna.org	hsa-miR-34c-5p:LEMD2:rs11755593	Target site	W-B, W-B, W-B	0.96, 0.83, 0.82	0.99, 0.97, 0.99	EUR, ASN, AMR
Starbase	hsa-miR-34a-5p:PDXDC1:rs6498540	Target site	W-B, W-B, W-B	0.82, 0.66, 0.68	0.96, 0.99, 0.99	EUR, ASN, AMR
microrna.org	hsa-miR-33b:RABEP1:rs10792	Target site	W-B, W-B, W-B	0.97, 0.82, 0.99	0.98, 0.98, 1	EUR, ASN, AMR
microrna.org	hsa-miR-33a:RABEP1:rs10792	Target site	W-B, W-B, W-B	0.97, 0.82, 0.99	0.98, 0.98, 1	EUR, ASN, AMR
Starbase, microrna.org	hsa-miR-338-3p:ZNF257:rs62111028	Target site	W-B, W-B, W-B	0.78, 0.95, 0.68	0.89, 1, 0.86	EUR, ASN, AMR
microrna.org	hsa-miR-335:C3orf55:rs4472012	Flank-down	W-B, W-B, W-B	0.88, 1, 0.84	1, 1, 0.97	EUR, ASN, AMR
microrna.org	hsa-miR-329:HSD17B12:rs1061810	Flank-down	W-B, W-B, W-B	0.68, 0.69, 0.76	-0.89, -0.89, -0.91	EUR, AMR, AFR
microrna.org	hsa-miR-326:MAP3K3:rs15637	flank-up	W-B, W-B, W-B	0.74, 0.83, 0.65	0.86, 0.93, 0.91	EUR, ASN, AMR
Starbase	hsa-miR-320a:STRADA:rs13380863	Target site	W-B, W-B, W-B	0.77, 0.83, 0.75	0.9, 0.93, 0.91	EUR, ASN, AMR
Starbase	hsa-miR-31-5p:N4BP2L2:rs9337	flank-down	W-B, W-B, W-B	0.85, 0.71, 0.7	0.93, 0.87, 0.9	EUR, ASN, AMR
microrna.org	hsa-miR-31:N4BP2L2:rs9337	flank-down	W-B, W-B, W-B	0.85, 0.71, 0.7	0.93, 0.87, 0.9	EUR, ASN, AMR
microrna.org	hsa-miR-31:C3orf55:rs4472012	Flank-down	W-B, W-B, W-B	0.88, 1, 0.84	1, 1, 0.97	EUR, ASN, AMR
Starbase	hsa-miR-302e:TNRC6B:rs139915	Flank-down	W-B, W-B, W-B	0.74, 0.66, 0.8	0.88, 0.87, 0.9	EUR, ASN, AMR
Starbase	hsa-miR-302d-3p:STRADA:rs13380863	Target site	W-B, W-B, W-B	0.77, 0.83, 0.75	0.9, 0.93, 0.91	EUR, ASN, AMR
microrna.org	hsa-miR-302d:STRADA:rs13380863	Target site	W-B, W-B, W-B	0.77, 0.83, 0.75	0.9, 0.93, 0.91	EUR, ASN, AMR
Starbase	hsa-miR-302c-3p:STRADA:rs13380863	Target site	W-B, W-B, W-B	0.77, 0.83, 0.75	0.9, 0.93, 0.91	EUR, ASN, AMR
microrna.org	hsa-miR-302c:STRADA:rs13380863	Target site	W-B, W-B, W-B	0.77, 0.83, 0.75	0.9, 0.93, 0.91	EUR, ASN, AMR
Starbase	hsa-miR-302b-3p:STRADA:rs13380863	Target site	W-B, W-B, W-B	0.77, 0.83, 0.75	0.9, 0.93, 0.91	EUR, ASN, AMR
microrna.org	hsa-miR-302b:STRADA:rs13380863	Target site	W-B, W-B, W-B	0.77, 0.83, 0.75	0.9, 0.93, 0.91	EUR, ASN, AMR
Starbase	hsa-miR-302a-5p:PDXDC1:rs1741	flank-down	W-B, W-B, W-B	0.84, 0.66, 0.69	0.99, 0.99, 1	EUR, ASN, AMR
Starbase	hsa-miR-302a-3p:STRADA:rs13380863	Target site	W-B, W-B, W-B	0.77, 0.83, 0.75	0.9, 0.93, 0.91	EUR, ASN, AMR
microrna.org	hsa-miR-302a:STRADA:rs13380863	Target site	W-B, W-B, W-B	0.77, 0.83, 0.75	0.9, 0.93, 0.91	EUR, ASN, AMR
Starbase	hsa-miR-301a-3p:COL4A4:rs1054413	flank-down	W-B, W-B, W-B	0.9, 0.91, 0.87	0.99, 0.96, 0.94	EUR, ASN, AMR
microrna.org	hsa-miR-301a:COL4A4:rs1054413	flank-down	W-B, W-B, W-B	0.9, 0.91, 0.87	0.99, 0.96, 0.94	EUR, ASN, AMR
Starbase	hsa-miR-25-3p:PDXDC1:rs6498540	Flank-down	W-B, W-B, W-B	0.82, 0.66, 0.68	0.96, 0.99, 0.99	EUR, ASN, AMR
microrna.org	hsa-miR-25:PDXDC1:rs6498540	Flank-down	W-B, W-B, W-B	0.82, 0.66, 0.68	0.96, 0.99, 0.99	EUR, ASN, AMR
microrna.org	hsa-miR-23b:ZNF257:rs62111028	flank-up	W-B, W-B, W-B	0.78, 0.95, 0.68	0.89, 1, 0.86	EUR, ASN, AMR
microrna.org	hsa-miR-23b:N4BP2L2:rs9337	flank-up	W-B, W-B, W-B	0.85, 0.71, 0.7	0.93, 0.87, 0.9	EUR, ASN, AMR
microrna.org	hsa-miR-23a:ZNF257:rs62111028	flank-up	W-B, W-B, W-B	0.78, 0.95, 0.68	0.89, 1, 0.86	EUR, ASN, AMR
microrna.org	hsa-miR-23a:N4BP2L2:rs9337	flank-up	W-B, W-B, W-B	0.85, 0.71, 0.7	0.93, 0.87, 0.9	EUR, ASN, AMR
Starbase	hsa-miR-222-3p:CCDC47:rs6504182	Target site	W-B, W-B, W-B	0.75, 0.83, 0.73	0.88, 0.93, 0.86	EUR, ASN, AMR
Starbase	hsa-miR-221-3p:CCDC47:rs6504182	Target site	W-B, W-B, W-B	0.75, 0.83, 0.73	0.88, 0.93, 0.86	EUR, ASN, AMR
Starbase	hsa-miR-216a-5p:STRADA:rs13380863	flank-down	W-B, W-B, W-B	0.77, 0.83, 0.75	0.9, 0.93, 0.91	EUR, ASN, AMR
microrna.org	hsa-miR-216a:STRADA:rs13380863	flank-down	W-B, W-B, W-B	0.77, 0.83, 0.75	0.9, 0.93, 0.91	EUR, ASN, AMR
Starbase, Targetscan	hsa-miR-212-3p:COL4A4:rs1054413	flank-down	W-B, W-B, W-B	0.9, 0.91, 0.87	0.99, 0.96, 0.94	EUR, ASN, AMR
Starbase	hsa-miR-211-5p:STRADA:rs13380863	flank-up	W-B, W-B, W-B	0.77, 0.83, 0.75	0.9, 0.93, 0.91	EUR, ASN, AMR
Starbase	hsa-miR-211-5p:MAP3K3:rs15637	flank-down	W-B, W-B, W-B	0.74, 0.83, 0.65	0.86, 0.93, 0.91	EUR, ASN, AMR
Starbase, microrna.org, Targetscan	hsa-miR-206:ADPGK:rs9460	Target site	W-B, W-B, W-B	0.77, 0.86, 0.79	0.94, 0.94, 0.92	EUR, ASN, AMR
Starbase	hsa-miR-204-5p:STRADA:rs13380863	flank-up	W-B, W-B, W-B	0.77, 0.83, 0.75	0.9, 0.93, 0.91	EUR, ASN, AMR
Starbase	hsa-miR-204-5p:MAP3K3:rs15637	flank-down	W-B, W-B, W-B	0.74, 0.83, 0.65	0.86, 0.93, 0.91	EUR, ASN, AMR
microrna.org	hsa-miR-204:STRADA:rs13380863	flank-up	W-B, W-B, W-B	0.77, 0.83, 0.75	0.9, 0.93, 0.91	EUR, ASN, AMR
Starbase	hsa-miR-200a-3p:NADK:rs7796	flank-down	W-B, W-B, W-B	0.75, 0.79, 0.63	0.9, 0.91, 0.81	EUR, AMR, AFR
microrna.org	hsa-miR-200a:NOL9:rs13513	Target site	W-B, W-B, W-B	0.68, 0.84, 0.85	0.92, 0.94, 1	EUR, ASN, AMR
microrna.org	hsa-miR-200a:NADK:rs7796	flank-down	W-B, W-B, W-B	0.75, 0.79, 0.63	0.9, 0.91, 0.81	EUR, AMR, AFR
microrna.org	hsa-miR-193b:TAOK2:rs9924686	Flank-down	W-B, W-B, W-B	0.7, 0.93, 0.61	0.99, 0.97, 1	EUR, ASN, AMR
microrna.org	hsa-miR-193a-3p:TAOK2:rs9924686	Flank-down	W-B, W-B, W-B	0.7, 0.93, 0.61	0.99, 0.97, 1	EUR, ASN, AMR
Targetscan	hsa-miR-193-3p:TAOK2:rs9924686	Flank-down	W-B, W-B, W-B	0.7, 0.93, 0.61	0.99, 0.97, 1	EUR, ASN, AMR
Starbase	hsa-miR-182-5p:COL4A4:rs56324594	flank-down	W-B, W-B, W-B	0.9, 0.94, 0.9	0.99, 0.97, 0.96	EUR, ASN, AMR
microrna.org	hsa-miR-182:COL4A4:rs56324594	flank-down	W-B, W-B, W-B	0.9, 0.94, 0.9	0.99, 0.97, 0.96	EUR, ASN, AMR
Starbase	hsa-miR-181d-5p:NOL9:rs13513	flank-up	W-B, W-B, W-B	0.68, 0.84, 0.85	0.92, 0.94, 1	EUR, ASN, AMR
microrna.org	hsa-miR-181d:ZNF257:rs62111028	flank-up	W-B, W-B, W-B	0.78, 0.95, 0.68	0.89, 1, 0.86	EUR, ASN, AMR
microrna.org	hsa-miR-181d:NOL9:rs13513	flank-up	W-B, W-B, W-B	0.68, 0.84, 0.85	0.92, 0.94, 1	EUR, ASN, AMR
Starbase	hsa-miR-181c-5p:NOL9:rs13513	flank-up	W-B, W-B, W-B	0.68, 0.84, 0.85	0.92, 0.94, 1	EUR, ASN, AMR
microrna.org	hsa-miR-181c:ZNF257:rs62111028	flank-up	W-B, W-B, W-B	0.78, 0.95, 0.68	0.89, 1, 0.86	EUR, ASN, AMR
microrna.org	hsa-miR-181c:NOL9:rs13513	flank-up	W-B, W-B, W-B	0.68, 0.84, 0.85	0.92, 0.94, 1	EUR, ASN, AMR
Starbase	hsa-miR-181b-5p:TNRC6B:rs139915	Flank-down	W-B, W-B, W-B	0.74, 0.66, 0.8	0.88, 0.87, 0.9	EUR, ASN, AMR
Starbase	hsa-miR-181b-5p:NOL9:rs13513	flank-up	W-B, W-B, W-B	0.68, 0.84, 0.85	0.92, 0.94, 1	EUR, ASN, AMR
microrna.org	hsa-miR-181b:ZNF257:rs62111028	flank-up	W-B, W-B, W-B	0.78, 0.95, 0.68	0.89, 1, 0.86	EUR, ASN, AMR
microrna.org	hsa-miR-181b:NOL9:rs13513	flank-up	W-B, W-B, W-B	0.68, 0.84, 0.85	0.92, 0.94, 1	EUR, ASN, AMR
Starbase	hsa-miR-181a-5p:NOL9:rs13513	flank-up	W-B, W-B, W-B	0.68, 0.84, 0.85	0.92, 0.94, 1	EUR, ASN, AMR
microrna.org	hsa-miR-181a:ZNF257:rs62111028	flank-up	W-B, W-B, W-B	0.78, 0.95, 0.68	0.89, 1, 0.86	EUR, ASN, AMR
microrna.org	hsa-miR-181a:NOL9:rs13513	flank-up	W-B, W-B, W-B	0.68, 0.84, 0.85	0.92, 0.94, 1	EUR, ASN, AMR
Starbase	hsa-miR-16-5p:TRAF3:rs72704737	Flank-down	W-B, W-B, W-B	0.9, 0.82, 0.85	0.97, 0.94, 0.95	EUR, ASN, AMR
Starbase	hsa-miR-141-3p:NADK:rs7796	flank-down	W-B, W-B, W-B	0.75, 0.79, 0.63	0.9, 0.91, 0.81	EUR, AMR, AFR
microrna.org	hsa-miR-141:NOL9:rs13513	Target site	W-B, W-B, W-B	0.68, 0.84, 0.85	0.92, 0.94, 1	EUR, ASN, AMR
microrna.org	hsa-miR-141:NADK:rs7796	flank-down	W-B, W-B, W-B	0.75, 0.79, 0.63	0.9, 0.91, 0.81	EUR, AMR, AFR
Targetscan	hsa-miR-1-3p:ADPGK:rs9460	flank-up	W-B, W-B, W-B	0.77, 0.86, 0.79	0.94, 0.94, 0.92	EUR, ASN, AMR
Starbase	hsa-miR-138-5p:TNRC6B:rs139915	Flank-down	W-B, W-B, W-B	0.74, 0.66, 0.8	0.88, 0.87, 0.9	EUR, ASN, AMR
microrna.org	hsa-miR-138:RABEP1:rs1058400	Flank-down	W-B, W-B, W-B	0.64, 0.71, 0.72	0.98, 0.96, 1	EUR, ASN, AMR
microrna.org	hsa-miR-137:RABEP1:rs1058400	Flank-down	W-B, W-B, W-B	0.64, 0.71, 0.72	0.98, 0.96, 1	EUR, ASN, AMR
Starbase, Targetscan	hsa-miR-132-3p:COL4A4:rs1054413	flank-down	W-B, W-B, W-B	0.9, 0.91, 0.87	0.99, 0.96, 0.94	EUR, ASN, AMR
microrna.org	hsa-miR-129-5p:AS3MT:rs10883798	Target site	W-B, W-B, W-B	0.81, 0.65, 0.66	0.92, 0.82, 0.82	EUR, ASN, ASN
Starbase	hsa-miR-125b-5p:CCDC47:rs6504182	flank-down	W-B, W-B, W-B	0.75, 0.83, 0.73	0.88, 0.93, 0.86	EUR, ASN, AMR
microrna.org	hsa-miR-125b:CCDC47:rs6504182	flank-down	W-B, W-B, W-B	0.75, 0.83, 0.73	0.88, 0.93, 0.86	EUR, ASN, AMR
Starbase, microrna.org	hsa-miR-125a-5p:CCDC47:rs6504182	flank-down	W-B, W-B, W-B	0.75, 0.83, 0.73	0.88, 0.93, 0.86	EUR, ASN, AMR
Starbase	hsa-miR-122-5p:PDXDC1:rs1121	Flank-down	W-B, W-B, W-B	0.84, 0.66, 0.7	0.99, 0.99, 1	EUR, ASN, AMR
Starbase	hsa-miR-122-5p:ADPGK:rs9460	Target site	W-B, W-B, W-B	0.77, 0.86, 0.79	0.94, 0.94, 0.92	EUR, ASN, AMR
microrna.org	hsa-miR-10b:RABEP1:rs10792	Flank-down	W-B, W-B, W-B	0.97, 0.82, 0.99	0.98, 0.98, 1	EUR, ASN, AMR
microrna.org	hsa-miR-10a:RABEP1:rs10792	Flank-down	W-B, W-B, W-B	0.97, 0.82, 0.99	0.98, 0.98, 1	EUR, ASN, AMR
Starbase, microrna.org	hsa-miR-1:ADPGK:rs9460	flank-up	W-B, W-B, W-B	0.77, 0.86, 0.79	0.94, 0.94, 0.92	EUR, ASN, AMR
microrna.org	hsa-miR-506:PVRL2:rs6857	flank-up	W-B, W-B, W-B, FM, FM, FM, FM	0.77, 1, 0.75, 1, 1, 1, 1	0.96, 1, 0.92, 1, 1, 1, 1	EUR, ASN, AMR, EUR, ASN, AMR, AFR
Starbase, microrna.org	hsa-miR-339-5p:PVRL2:rs6857	Target site	W-B, W-B, W-B, FM, FM, FM, FM	0.77, 1, 0.75, 1, 1, 1, 1	0.96, 1, 0.92, 1, 1, 1, 1	EUR, ASN, AMR, EUR, ASN, AMR, AFR
microrna.org	hsa-miR-124:PVRL2:rs6857	flank-up	W-B, W-B, W-B, FM, FM, FM, FM	0.77, 1, 0.75, 1, 1, 1, 1	0.96, 1, 0.92, 1, 1, 1, 1	EUR, ASN, AMR, EUR, ASN, AMR, AFR
Starbase, Targetscan	hsa-miR-93-5p:UBE3C:rs8101	flank-up	W-B, W-B, W-B, W-B	0.96, 0.94, 1, 0.97	0.98, 0.99, 1, 0.98	EUR, ASN, AMR, AFR
microrna.org	hsa-miR-93:UBE3C:rs8101	flank-up	W-B, W-B, W-B, W-B	0.96, 0.94, 1, 0.97	0.98, 0.99, 1, 0.98	EUR, ASN, AMR, AFR
microrna.org	hsa-miR-875-5p:PIK3R3:rs1707337	Target site	W-B, W-B, W-B, W-B	0.99, 1, 0.65, 0.85	1, 1, 0.87, 1	EUR, ASN, ASN, AFR
microrna.org	hsa-miR-544:GTF3A:rs7669	Flank-down	W-B, W-B, W-B, W-B	0.67, 0.95, 0.84, 0.93	-0.99, 0.99, 0.99, 1	EUR, EUR, ASN, AMR
microrna.org	hsa-miR-539:TMEM22:rs1052620	flank-up	W-B, W-B, W-B, W-B	0.91, 1, 0.95, 1	0.96, 1, 0.97, 1	EUR, ASN, AMR, AFR
Starbase	hsa-miR-526b-3p:UBE3C:rs8101	flank-up	W-B, W-B, W-B, W-B	0.96, 0.94, 1, 0.97	0.98, 0.99, 1, 0.98	EUR, ASN, AMR, AFR
Starbase	hsa-miR-520f-3p:UBE3C:rs8101	flank-up	W-B, W-B, W-B, W-B	0.96, 0.94, 1, 0.97	0.98, 0.99, 1, 0.98	EUR, ASN, AMR, AFR
Starbase	hsa-miR-520d-3p:UBE3C:rs8101	flank-up	W-B, W-B, W-B, W-B	0.96, 0.94, 1, 0.97	0.98, 0.99, 1, 0.98	EUR, ASN, AMR, AFR
Starbase	hsa-miR-520c-3p:UBE3C:rs8101	flank-up	W-B, W-B, W-B, W-B	0.96, 0.94, 1, 0.97	0.98, 0.99, 1, 0.98	EUR, ASN, AMR, AFR
Starbase	hsa-miR-520b:UBE3C:rs8101	flank-up	W-B, W-B, W-B, W-B	0.96, 0.94, 1, 0.97	0.98, 0.99, 1, 0.98	EUR, ASN, AMR, AFR
Starbase	hsa-miR-520a-3p:UBE3C:rs8101	flank-up	W-B, W-B, W-B, W-B	0.96, 0.94, 1, 0.97	0.98, 0.99, 1, 0.98	EUR, ASN, AMR, AFR
Starbase	hsa-miR-519e-3p:UBE3C:rs8101	flank-up	W-B, W-B, W-B, W-B	0.96, 0.94, 1, 0.97	0.98, 0.99, 1, 0.98	EUR, ASN, AMR, AFR
Starbase	hsa-miR-519d-3p:UBE3C:rs8101	flank-up	W-B, W-B, W-B, W-B	0.96, 0.94, 1, 0.97	0.98, 0.99, 1, 0.98	EUR, ASN, AMR, AFR
microrna.org	hsa-miR-519d:UBE3C:rs8101	flank-up	W-B, W-B, W-B, W-B	0.96, 0.94, 1, 0.97	0.98, 0.99, 1, 0.98	EUR, ASN, AMR, AFR
Targetscan	hsa-miR-519-3p:UBE3C:rs8101	flank-up	W-B, W-B, W-B, W-B	0.96, 0.94, 1, 0.97	0.98, 0.99, 1, 0.98	EUR, ASN, AMR, AFR
Starbase	hsa-miR-515-3p:UBE3C:rs8101	flank-up	W-B, W-B, W-B, W-B	0.96, 0.94, 1, 0.97	0.98, 0.99, 1, 0.98	EUR, ASN, AMR, AFR
Starbase	hsa-miR-497-5p:RNH1:rs10540	flank-down	W-B, W-B, W-B, W-B	1, 1, 1, 1	1, 1, 1, 1	EUR, ASN, AMR, AFR
microrna.org	hsa-miR-497:RNH1:rs10540	flank-down	W-B, W-B, W-B, W-B	1, 1, 1, 1	1, 1, 1, 1	EUR, ASN, AMR, AFR
Targetscan, microrna.org	hsa-miR-496:CPS1:rs715	Target site	W-B, W-B, W-B, W-B	1, 1, 1, 1	1, 1, 1, 1	EUR, ASN, AMR, AFR
Starbase, Targetscan	hsa-miR-495-3p:SCAMP4:rs8730	flank-up	W-B, W-B, W-B, W-B	0.63, 0.89, 0.86, 0.74	0.91, 0.95, 0.95, 1	EUR, ASN, AMR, AFR
Starbase	hsa-miR-452-5p:UBE3C:rs8101	flank-up	W-B, W-B, W-B, W-B	0.96, 0.94, 1, 0.97	0.98, 0.99, 1, 0.98	EUR, ASN, AMR, AFR
Starbase	hsa-miR-450a-5p:CPS1:rs715	flank-up	W-B, W-B, W-B, W-B	1, 1, 1, 1	1, 1, 1, 1	EUR, ASN, AMR, AFR
microrna.org	hsa-miR-450a:CPS1:rs715	flank-up	W-B, W-B, W-B, W-B	1, 1, 1, 1	1, 1, 1, 1	EUR, ASN, AMR, AFR
Starbase	hsa-miR-432-5p:CPS1:rs715	Target site	W-B, W-B, W-B, W-B	1, 1, 1, 1	1, 1, 1, 1	EUR, ASN, AMR, AFR
Starbase	hsa-miR-424-5p:RNH1:rs10540	flank-down	W-B, W-B, W-B, W-B	1, 1, 1, 1	1, 1, 1, 1	EUR, ASN, AMR, AFR
microrna.org	hsa-miR-424:RNH1:rs10540	flank-down	W-B, W-B, W-B, W-B	1, 1, 1, 1	1, 1, 1, 1	EUR, ASN, AMR, AFR
microrna.org	hsa-miR-410:TAL1:rs7664	Target site	W-B, W-B, W-B, W-B	0.98, 1, 0.99, 0.93	0.99, 1, 1, 1	EUR, ASN, AMR, AFR
microrna.org	hsa-miR-381:MAST2:rs1707336	flank-up	W-B, W-B, W-B, W-B	0.85, 0.79, 0.88, 0.76	0.99, 0.99, 1, 0.97	EUR, ASN, AMR, AFR
microrna.org	hsa-miR-381:C3orf55:rs4395360	Flank-down	W-B, W-B, W-B, W-B	1, 1, 1, 1	1, 1, 1, 1	EUR, ASN, AMR, AFR
microrna.org	hsa-miR-374a:TMEM22:rs1052620	flank-up	W-B, W-B, W-B, W-B	0.91, 1, 0.95, 1	0.96, 1, 0.97, 1	EUR, ASN, AMR, AFR
microrna.org	hsa-miR-374a:TAL1:rs7664	Target site	W-B, W-B, W-B, W-B	0.98, 1, 0.99, 0.93	0.99, 1, 1, 1	EUR, ASN, AMR, AFR
Starbase	hsa-miR-370-3p:UBE3C:rs8101	flank-up	W-B, W-B, W-B, W-B	0.96, 0.94, 1, 0.97	0.98, 0.99, 1, 0.98	EUR, ASN, AMR, AFR
Starbase	hsa-miR-346:UBE3C:rs8101	flank-up	W-B, W-B, W-B, W-B	0.96, 0.94, 1, 0.97	0.98, 0.99, 1, 0.98	EUR, ASN, AMR, AFR
microrna.org	hsa-miR-300:MAST2:rs1707336	flank-up	W-B, W-B, W-B, W-B	0.85, 0.79, 0.88, 0.76	0.99, 0.99, 1, 0.97	EUR, ASN, AMR, AFR
microrna.org	hsa-miR-300:C3orf55:rs4395360	Flank-down	W-B, W-B, W-B, W-B	1, 1, 1, 1	1, 1, 1, 1	EUR, ASN, AMR, AFR
microrna.org	hsa-miR-26b:PDS5B:rs2301393	flank-up	W-B, W-B, W-B, W-B	0.73, 0.89, 0.65, 0.86	0.95, 0.94, 0.97, 0.94	EUR, ASN, AMR, AFR
microrna.org	hsa-miR-26a:PDS5B:rs2301393	flank-up	W-B, W-B, W-B, W-B	0.73, 0.89, 0.65, 0.86	0.95, 0.94, 0.97, 0.94	EUR, ASN, AMR, AFR
Starbase	hsa-miR-24-1-5p:UBE3C:rs8101	flank-up	W-B, W-B, W-B, W-B	0.96, 0.94, 1, 0.97	0.98, 0.99, 1, 0.98	EUR, ASN, AMR, AFR
Starbase	hsa-miR-217:UBE3C:rs8101	Target site	W-B, W-B, W-B, W-B	0.96, 0.94, 1, 0.97	0.98, 0.99, 1, 0.98	EUR, ASN, AMR, AFR
microrna.org	hsa-miR-216a:BTBD7:rs12587394	flank-up	W-B, W-B, W-B, W-B	1, 0.95, 0.96, 0.76	1, 0.98, 1, 0.98	EUR, ASN, AMR, AFR
microrna.org	hsa-miR-211:SEMA6C:rs10788800	flank-down	W-B, W-B, W-B, W-B	0.89, 1, 0.96, 0.97	1, 1, 0.99, 1	EUR, ASN, AMR, AFR
Starbase	hsa-miR-20b-5p:UBE3C:rs8101	flank-up	W-B, W-B, W-B, W-B	0.96, 0.94, 1, 0.97	0.98, 0.99, 1, 0.98	EUR, ASN, AMR, AFR
microrna.org	hsa-miR-20b:UBE3C:rs8101	flank-up	W-B, W-B, W-B, W-B	0.96, 0.94, 1, 0.97	0.98, 0.99, 1, 0.98	EUR, ASN, AMR, AFR
Starbase	hsa-miR-20a-5p:UBE3C:rs8101	flank-up	W-B, W-B, W-B, W-B	0.96, 0.94, 1, 0.97	0.98, 0.99, 1, 0.98	EUR, ASN, AMR, AFR
microrna.org	hsa-miR-20a:UBE3C:rs8101	flank-up	W-B, W-B, W-B, W-B	0.96, 0.94, 1, 0.97	0.98, 0.99, 1, 0.98	EUR, ASN, AMR, AFR
Targetscan	hsa-miR-20-5p:UBE3C:rs8101	flank-up	W-B, W-B, W-B, W-B	0.96, 0.94, 1, 0.97	0.98, 0.99, 1, 0.98	EUR, ASN, AMR, AFR
microrna.org	hsa-miR-205:C3orf55:rs4395360	Target site	W-B, W-B, W-B, W-B	1, 1, 1, 1	1, 1, 1, 1	EUR, ASN, AMR, AFR
microrna.org	hsa-miR-204:SEMA6C:rs10788800	flank-down	W-B, W-B, W-B, W-B	0.89, 1, 0.96, 0.97	1, 1, 0.99, 1	EUR, ASN, AMR, AFR
microrna.org	hsa-miR-203:GTF3A:rs7669	Flank-down	W-B, W-B, W-B, W-B	0.67, 0.95, 0.84, 0.93	-0.99, 0.99, 0.99, 1	EUR, EUR, ASN, AMR
microrna.org	hsa-miR-199b-5p:C3orf55:rs4395360	flank-up	W-B, W-B, W-B, W-B	1, 1, 1, 1	1, 1, 1, 1	EUR, ASN, AMR, AFR
microrna.org	hsa-miR-199a-5p:C3orf55:rs4395360	flank-up	W-B, W-B, W-B, W-B	1, 1, 1, 1	1, 1, 1, 1	EUR, ASN, AMR, AFR
microrna.org	hsa-miR-197:TAL1:rs7664	flank-down	W-B, W-B, W-B, W-B	0.98, 1, 0.99, 0.93	0.99, 1, 1, 1	EUR, ASN, AMR, AFR
Starbase	hsa-miR-195-5p:RNH1:rs10540	flank-down	W-B, W-B, W-B, W-B	1, 1, 1, 1	1, 1, 1, 1	EUR, ASN, AMR, AFR
microrna.org	hsa-miR-195:RNH1:rs10540	flank-down	W-B, W-B, W-B, W-B	1, 1, 1, 1	1, 1, 1, 1	EUR, ASN, AMR, AFR
Starbase, microrna.org	hsa-miR-190b:CPS1:rs715	flank-up	W-B, W-B, W-B, W-B	1, 1, 1, 1	1, 1, 1, 1	EUR, ASN, AMR, AFR
Starbase	hsa-miR-190a-5p:CPS1:rs715	flank-up	W-B, W-B, W-B, W-B	1, 1, 1, 1	1, 1, 1, 1	EUR, ASN, AMR, AFR
microrna.org	hsa-miR-190:CPS1:rs715	flank-up	W-B, W-B, W-B, W-B	1, 1, 1, 1	1, 1, 1, 1	EUR, ASN, AMR, AFR
Starbase	hsa-miR-18b-5p:UBE3C:rs8101	flank-up	W-B, W-B, W-B, W-B	0.96, 0.94, 1, 0.97	0.98, 0.99, 1, 0.98	EUR, ASN, AMR, AFR
Starbase	hsa-miR-18a-5p:UBE3C:rs8101	flank-up	W-B, W-B, W-B, W-B	0.96, 0.94, 1, 0.97	0.98, 0.99, 1, 0.98	EUR, ASN, AMR, AFR
Starbase, Targetscan	hsa-miR-17-5p:UBE3C:rs8101	flank-up	W-B, W-B, W-B, W-B	0.96, 0.94, 1, 0.97	0.98, 0.99, 1, 0.98	EUR, ASN, AMR, AFR
Starbase	hsa-miR-17-3p:UBE3C:rs8101	Target site	W-B, W-B, W-B, W-B	0.96, 0.94, 1, 0.97	0.98, 0.99, 1, 0.98	EUR, ASN, AMR, AFR
microrna.org	hsa-miR-17:UBE3C:rs8101	flank-up	W-B, W-B, W-B, W-B	0.96, 0.94, 1, 0.97	0.98, 0.99, 1, 0.98	EUR, ASN, AMR, AFR
Starbase	hsa-miR-16-5p:RNH1:rs10540	flank-down	W-B, W-B, W-B, W-B	1, 1, 1, 1	1, 1, 1, 1	EUR, ASN, AMR, AFR
microrna.org	hsa-miR-16:RNH1:rs10540	flank-down	W-B, W-B, W-B, W-B	1, 1, 1, 1	1, 1, 1, 1	EUR, ASN, AMR, AFR
Starbase	hsa-miR-15b-5p:RNH1:rs10540	flank-down	W-B, W-B, W-B, W-B	1, 1, 1, 1	1, 1, 1, 1	EUR, ASN, AMR, AFR
microrna.org	hsa-miR-15b:RNH1:rs10540	flank-down	W-B, W-B, W-B, W-B	1, 1, 1, 1	1, 1, 1, 1	EUR, ASN, AMR, AFR
Starbase	hsa-miR-15a-5p:RNH1:rs10540	flank-down	W-B, W-B, W-B, W-B	1, 1, 1, 1	1, 1, 1, 1	EUR, ASN, AMR, AFR
microrna.org	hsa-miR-15a:RNH1:rs10540	flank-down	W-B, W-B, W-B, W-B	1, 1, 1, 1	1, 1, 1, 1	EUR, ASN, AMR, AFR
Targetscan	hsa-miR-142-5p:UBE3C:rs8101	flank-up	W-B, W-B, W-B, W-B	0.96, 0.94, 1, 0.97	0.98, 0.99, 1, 0.98	EUR, ASN, AMR, AFR
microrna.org	hsa-miR-129-5p:TAL1:rs7664	flank-down	W-B, W-B, W-B, W-B	0.98, 1, 0.99, 0.93	0.99, 1, 1, 1	EUR, ASN, AMR, AFR
Starbase	hsa-miR-106b-5p:UBE3C:rs8101	flank-up	W-B, W-B, W-B, W-B	0.96, 0.94, 1, 0.97	0.98, 0.99, 1, 0.98	EUR, ASN, AMR, AFR
microrna.org	hsa-miR-106b:UBE3C:rs8101	flank-up	W-B, W-B, W-B, W-B	0.96, 0.94, 1, 0.97	0.98, 0.99, 1, 0.98	EUR, ASN, AMR, AFR
Starbase	hsa-miR-106a-5p:UBE3C:rs8101	flank-up	W-B, W-B, W-B, W-B	0.96, 0.94, 1, 0.97	0.98, 0.99, 1, 0.98	EUR, ASN, AMR, AFR
microrna.org	hsa-miR-106a:UBE3C:rs8101	flank-up	W-B, W-B, W-B, W-B	0.96, 0.94, 1, 0.97	0.98, 0.99, 1, 0.98	EUR, ASN, AMR, AFR
Targetscan	hsa-miR-106-5p:UBE3C:rs8101	flank-up	W-B, W-B, W-B, W-B	0.96, 0.94, 1, 0.97	0.98, 0.99, 1, 0.98	EUR, ASN, AMR, AFR
microrna.org	hsa-miR-217:NT5C2:rs10786736	flank-down	W-B, W-B, W-B, W-B, W-B	0.71, 0.92, 0.9, 0.83, 1	1, 0.97, 0.95, 0.98, 1	EUR, ASN, ASN, AMR, AFR
Targetscan	hsa-miR-653-5p:FOXO3:rs1062034	flank-up	W-B, W-B, W-B, W-B, W-B, W-B	0.84, 0.89, 0.75, 0.89, 0.75, 0.67	-0.94, -0.96, -0.88, -0.98, -0.93, -0.94	EUR, EUR, ASN, ASN, AMR, AFR
Starbase	hsa-miR-519a-3p:SUFU:rs2298278	Target site	W-B, W-B, W-B, W-B, W-B, W-B	0.83, 0.85, 0.96, 0.79, 0.94, 0.77	0.92, 0.92, 0.99, 0.89, 0.97, 0.89	EUR, EUR, ASN, ASN, AMR, AFR
Starbase	hsa-miR-373-3p:SUFU:rs2298278	flank-up	W-B, W-B, W-B, W-B, W-B, W-B	0.83, 0.85, 0.96, 0.79, 0.94, 0.77	0.92, 0.92, 0.99, 0.89, 0.97, 0.89	EUR, EUR, ASN, ASN, AMR, AFR
microrna.org	hsa-miR-302b:FOXO3:rs4946936	Flank-down	W-B, W-B, W-B, W-B, W-B, W-B	0.95, 0.81, 0.94, 0.78, 0.8, 0.85	0.99, 0.93, 0.98, 0.92, 0.95, 0.98	EUR, EUR, ASN, ASN, AMR, AFR
microrna.org	hsa-miR-212:SUFU:rs17114808	Flank-down	W-B, W-B, W-B, W-B, W-B, W-B	0.86, 0.85, 0.79, 0.96, 0.98, 0.79	0.94, 0.92, 0.89, 0.99, 1, 0.9	EUR, EUR, ASN, ASN, AMR, AFR
microrna.org	hsa-miR-194:SUFU:rs17114808	Target site	W-B, W-B, W-B, W-B, W-B, W-B	0.86, 0.85, 0.79, 0.96, 0.98, 0.79	0.94, 0.92, 0.89, 0.99, 1, 0.9	EUR, EUR, ASN, ASN, AMR, AFR
Starbase	hsa-miR-190a-5p:FOXO3:rs1062034	flank-down	W-B, W-B, W-B, W-B, W-B, W-B	0.84, 0.89, 0.75, 0.89, 0.75, 0.67	-0.94, -0.96, -0.88, -0.98, -0.93, -0.94	EUR, EUR, ASN, ASN, AMR, AFR
microrna.org	hsa-miR-190:FOXO3:rs1062034	flank-down	W-B, W-B, W-B, W-B, W-B, W-B	0.84, 0.89, 0.75, 0.89, 0.75, 0.67	-0.94, -0.96, -0.88, -0.98, -0.93, -0.94	EUR, EUR, ASN, ASN, AMR, AFR
Starbase	hsa-miR-18b-5p:SUFU:rs2298278	flank-up	W-B, W-B, W-B, W-B, W-B, W-B	0.83, 0.85, 0.96, 0.79, 0.94, 0.77	0.92, 0.92, 0.99, 0.89, 0.97, 0.89	EUR, EUR, ASN, ASN, AMR, AFR
Starbase	hsa-miR-18a-5p:SUFU:rs2298278	flank-up	W-B, W-B, W-B, W-B, W-B, W-B	0.83, 0.85, 0.96, 0.79, 0.94, 0.77	0.92, 0.92, 0.99, 0.89, 0.97, 0.89	EUR, EUR, ASN, ASN, AMR, AFR
microrna.org	hsa-miR-150:SUFU:rs11818043	Flank-down	W-B, W-B, W-B, W-B, W-B, W-B	0.86, 0.85, 0.94, 0.77, 0.98, 0.79	0.94, 0.92, 0.98, 0.89, 1, 0.9	EUR, EUR, ASN, ASN, AMR, AFR
Starbase	hsa-miR-148b-3p:SUFU:rs2298278	flank-up	W-B, W-B, W-B, W-B, W-B, W-B	0.83, 0.85, 0.96, 0.79, 0.94, 0.77	0.92, 0.92, 0.99, 0.89, 0.97, 0.89	EUR, EUR, ASN, ASN, AMR, AFR
microrna.org	hsa-miR-132:SUFU:rs17114808	Flank-down	W-B, W-B, W-B, W-B, W-B, W-B	0.86, 0.85, 0.79, 0.96, 0.98, 0.79	0.94, 0.92, 0.89, 0.99, 1, 0.9	EUR, EUR, ASN, ASN, AMR, AFR
Starbase	hsa-miR-101-3p:FOXO3:rs1062034	flank-down	W-B, W-B, W-B, W-B, W-B, W-B	0.84, 0.89, 0.75, 0.89, 0.75, 0.67	-0.94, -0.96, -0.88, -0.98, -0.93, -0.94	EUR, EUR, ASN, ASN, AMR, AFR
microrna.org	hsa-miR-101:FOXO3:rs1062034	flank-down	W-B, W-B, W-B, W-B, W-B, W-B	0.84, 0.89, 0.75, 0.89, 0.75, 0.67	-0.94, -0.96, -0.88, -0.98, -0.93, -0.94	EUR, EUR, ASN, ASN, AMR, AFR
Starbase	hsa-miR-326:KCTD15:rs14810	flank-up	W-B, W-B, W-B, W-B, W-B, W-B, W-B	0.95, 0.95, 1, 1, 0.93, 0.61, 0.61	0.98, 0.98, 1, 1, 1, 0.88, 0.88	EUR, EUR, ASN, ASN, AMR, AFR, AFR
microrna.org	hsa-miR-377:BCKDK:rs14235	flank-up	W-B, W-B, W-B, W-B, WHR, WHR, WHR, WHR	0.98, 1, 0.95, 1, 0.98, 1, 0.65, 0.98	0.99, 1, 0.98, 1, 0.99, 1, 0.81, 1	EUR, ASN, AMR, AFR, EUR, ASN, ASN, AFR
microrna.org	hsa-miR-342-3p:BCKDK:rs14235	flank-up	W-B, W-B, W-B, W-B, WHR, WHR, WHR, WHR	0.98, 1, 0.95, 1, 0.98, 1, 0.65, 0.98	0.99, 1, 0.98, 1, 0.99, 1, 0.81, 1	EUR, ASN, AMR, AFR, EUR, ASN, ASN, AFR
microrna.org	hsa-miR-211:RAB3GAP1:rs17261772	Flank-down	W-B, W-B, W-B, WHR	0.66, 0.63, 0.84, 0.64	0.96, 0.97, 1, 0.86	EUR, AMR, AFR, EUR
microrna.org	hsa-miR-204:RAB3GAP1:rs17261772	Flank-down	W-B, W-B, W-B, WHR	0.66, 0.63, 0.84, 0.64	0.96, 0.97, 1, 0.86	EUR, AMR, AFR, EUR
Starbase, Targetscan	hsa-miR-93-5p:CEP120:rs1047440	flank-down	W-B, W-B, WHR	0.99, 0.95, 0.67	1, 1, 0.99	EUR, AFR, ASN
Starbase	hsa-miR-93-5p:CCDC100:rs1047440	flank-down	W-B, W-B, WHR	0.99, 0.95, 0.67	1, 1, 0.99	EUR, AFR, ASN
microrna.org	hsa-miR-93:CEP120:rs1047440	flank-down	W-B, W-B, WHR	0.99, 0.95, 0.67	1, 1, 0.99	EUR, AFR, ASN
Starbase	hsa-miR-543:CEP120:rs1047440	flank-up	W-B, W-B, WHR	0.99, 0.95, 0.67	1, 1, 0.99	EUR, AFR, ASN
Starbase	hsa-miR-519d-3p:CEP120:rs1047440	flank-down	W-B, W-B, WHR	0.99, 0.95, 0.67	1, 1, 0.99	EUR, AFR, ASN
Starbase	hsa-miR-519d-3p:CCDC100:rs1047440	flank-down	W-B, W-B, WHR	0.99, 0.95, 0.67	1, 1, 0.99	EUR, AFR, ASN
microrna.org	hsa-miR-519d:CEP120:rs1047440	flank-down	W-B, W-B, WHR	0.99, 0.95, 0.67	1, 1, 0.99	EUR, AFR, ASN
Targetscan	hsa-miR-519-3p:CEP120:rs1047440	flank-down	W-B, W-B, WHR	0.99, 0.95, 0.67	1, 1, 0.99	EUR, AFR, ASN
Starbase	hsa-miR-454-3p:CEP120:rs1047440	flank-down	W-B, W-B, WHR	0.99, 0.95, 0.67	1, 1, 0.99	EUR, AFR, ASN
Starbase	hsa-miR-454-3p:CCDC100:rs1047440	flank-down	W-B, W-B, WHR	0.99, 0.95, 0.67	1, 1, 0.99	EUR, AFR, ASN
microrna.org	hsa-miR-454:CEP120:rs1047440	flank-down	W-B, W-B, WHR	0.99, 0.95, 0.67	1, 1, 0.99	EUR, AFR, ASN
Starbase	hsa-miR-4295:CEP120:rs1047440	flank-down	W-B, W-B, WHR	0.99, 0.95, 0.67	1, 1, 0.99	EUR, AFR, ASN
Starbase	hsa-miR-3666:CEP120:rs1047440	flank-down	W-B, W-B, WHR	0.99, 0.95, 0.67	1, 1, 0.99	EUR, AFR, ASN
microrna.org	hsa-miR-340:CEP120:rs12520233	Target site	W-B, W-B, WHR	0.97, 0.89, 0.69	0.98, 1, 0.99	EUR, AFR, ASN
Starbase	hsa-miR-31-5p:CEP120:rs1047440	flank-down	W-B, W-B, WHR	0.99, 0.95, 0.67	1, 1, 0.99	EUR, AFR, ASN
microrna.org	hsa-miR-31:CEP120:rs1047440	flank-down	W-B, W-B, WHR	0.99, 0.95, 0.67	1, 1, 0.99	EUR, AFR, ASN
Starbase	hsa-miR-301b:CEP120:rs1047440	flank-down	W-B, W-B, WHR	0.99, 0.95, 0.67	1, 1, 0.99	EUR, AFR, ASN
Starbase	hsa-miR-301b:CCDC100:rs1047440	flank-down	W-B, W-B, WHR	0.99, 0.95, 0.67	1, 1, 0.99	EUR, AFR, ASN
Starbase	hsa-miR-301a-3p:CEP120:rs1047440	flank-down	W-B, W-B, WHR	0.99, 0.95, 0.67	1, 1, 0.99	EUR, AFR, ASN
Starbase	hsa-miR-301a-3p:CCDC100:rs1047440	flank-down	W-B, W-B, WHR	0.99, 0.95, 0.67	1, 1, 0.99	EUR, AFR, ASN
microrna.org	hsa-miR-301a:CEP120:rs1047440	flank-down	W-B, W-B, WHR	0.99, 0.95, 0.67	1, 1, 0.99	EUR, AFR, ASN
Starbase	hsa-miR-20b-5p:CEP120:rs1047440	flank-down	W-B, W-B, WHR	0.99, 0.95, 0.67	1, 1, 0.99	EUR, AFR, ASN
Starbase	hsa-miR-20b-5p:CCDC100:rs1047440	flank-down	W-B, W-B, WHR	0.99, 0.95, 0.67	1, 1, 0.99	EUR, AFR, ASN
microrna.org	hsa-miR-20b:CEP120:rs1047440	flank-down	W-B, W-B, WHR	0.99, 0.95, 0.67	1, 1, 0.99	EUR, AFR, ASN
Starbase	hsa-miR-20a-5p:CEP120:rs1047440	flank-down	W-B, W-B, WHR	0.99, 0.95, 0.67	1, 1, 0.99	EUR, AFR, ASN
Starbase	hsa-miR-20a-5p:CCDC100:rs1047440	flank-down	W-B, W-B, WHR	0.99, 0.95, 0.67	1, 1, 0.99	EUR, AFR, ASN
microrna.org	hsa-miR-20a:CEP120:rs1047440	flank-down	W-B, W-B, WHR	0.99, 0.95, 0.67	1, 1, 0.99	EUR, AFR, ASN
Targetscan	hsa-miR-20-5p:CEP120:rs1047440	flank-down	W-B, W-B, WHR	0.99, 0.95, 0.67	1, 1, 0.99	EUR, AFR, ASN
Starbase	hsa-miR-19b-3p:CEP120:rs1047440	flank-down	W-B, W-B, WHR	0.99, 0.95, 0.67	1, 1, 0.99	EUR, AFR, ASN
microrna.org	hsa-miR-19b:CEP120:rs1047440	flank-down	W-B, W-B, WHR	0.99, 0.95, 0.67	1, 1, 0.99	EUR, AFR, ASN
Starbase	hsa-miR-19a-3p:CEP120:rs1047440	flank-down	W-B, W-B, WHR	0.99, 0.95, 0.67	1, 1, 0.99	EUR, AFR, ASN
microrna.org	hsa-miR-19a:CEP120:rs1047440	flank-down	W-B, W-B, WHR	0.99, 0.95, 0.67	1, 1, 0.99	EUR, AFR, ASN
Starbase	hsa-miR-181d-5p:CEP120:rs1047440	flank-up	W-B, W-B, WHR	0.99, 0.95, 0.67	1, 1, 0.99	EUR, AFR, ASN
microrna.org	hsa-miR-181d:CEP120:rs1047440	flank-up	W-B, W-B, WHR	0.99, 0.95, 0.67	1, 1, 0.99	EUR, AFR, ASN
Starbase	hsa-miR-181c-5p:CEP120:rs1047440	flank-up	W-B, W-B, WHR	0.99, 0.95, 0.67	1, 1, 0.99	EUR, AFR, ASN
microrna.org	hsa-miR-181c:CEP120:rs1047440	flank-up	W-B, W-B, WHR	0.99, 0.95, 0.67	1, 1, 0.99	EUR, AFR, ASN
Starbase	hsa-miR-181b-5p:CEP120:rs1047440	flank-up	W-B, W-B, WHR	0.99, 0.95, 0.67	1, 1, 0.99	EUR, AFR, ASN
microrna.org	hsa-miR-181b:CEP120:rs1047440	flank-up	W-B, W-B, WHR	0.99, 0.95, 0.67	1, 1, 0.99	EUR, AFR, ASN
Starbase	hsa-miR-181a-5p:CEP120:rs1047440	flank-up	W-B, W-B, WHR	0.99, 0.95, 0.67	1, 1, 0.99	EUR, AFR, ASN
microrna.org	hsa-miR-181a:CEP120:rs1047440	flank-up	W-B, W-B, WHR	0.99, 0.95, 0.67	1, 1, 0.99	EUR, AFR, ASN
Starbase, Targetscan	hsa-miR-17-5p:CEP120:rs1047440	flank-down	W-B, W-B, WHR	0.99, 0.95, 0.67	1, 1, 0.99	EUR, AFR, ASN
Starbase	hsa-miR-17-5p:CCDC100:rs1047440	flank-down	W-B, W-B, WHR	0.99, 0.95, 0.67	1, 1, 0.99	EUR, AFR, ASN
microrna.org	hsa-miR-17:CEP120:rs1047440	flank-down	W-B, W-B, WHR	0.99, 0.95, 0.67	1, 1, 0.99	EUR, AFR, ASN
Starbase	hsa-miR-130b-3p:CEP120:rs1047440	flank-down	W-B, W-B, WHR	0.99, 0.95, 0.67	1, 1, 0.99	EUR, AFR, ASN
Starbase	hsa-miR-130b-3p:CCDC100:rs1047440	flank-down	W-B, W-B, WHR	0.99, 0.95, 0.67	1, 1, 0.99	EUR, AFR, ASN
microrna.org	hsa-miR-130b:CEP120:rs1047440	flank-down	W-B, W-B, WHR	0.99, 0.95, 0.67	1, 1, 0.99	EUR, AFR, ASN
Starbase	hsa-miR-130a-3p:CEP120:rs1047440	flank-down	W-B, W-B, WHR	0.99, 0.95, 0.67	1, 1, 0.99	EUR, AFR, ASN
Starbase	hsa-miR-130a-3p:CCDC100:rs1047440	flank-down	W-B, W-B, WHR	0.99, 0.95, 0.67	1, 1, 0.99	EUR, AFR, ASN
microrna.org	hsa-miR-130a:CEP120:rs1047440	flank-down	W-B, W-B, WHR	0.99, 0.95, 0.67	1, 1, 0.99	EUR, AFR, ASN
Starbase	hsa-miR-106b-5p:CEP120:rs1047440	flank-down	W-B, W-B, WHR	0.99, 0.95, 0.67	1, 1, 0.99	EUR, AFR, ASN
Starbase	hsa-miR-106b-5p:CCDC100:rs1047440	flank-down	W-B, W-B, WHR	0.99, 0.95, 0.67	1, 1, 0.99	EUR, AFR, ASN
microrna.org	hsa-miR-106b:CEP120:rs1047440	flank-down	W-B, W-B, WHR	0.99, 0.95, 0.67	1, 1, 0.99	EUR, AFR, ASN
Starbase	hsa-miR-106a-5p:CEP120:rs1047440	flank-down	W-B, W-B, WHR	0.99, 0.95, 0.67	1, 1, 0.99	EUR, AFR, ASN
Starbase	hsa-miR-106a-5p:CCDC100:rs1047440	flank-down	W-B, W-B, WHR	0.99, 0.95, 0.67	1, 1, 0.99	EUR, AFR, ASN
microrna.org	hsa-miR-106a:CEP120:rs1047440	flank-down	W-B, W-B, WHR	0.99, 0.95, 0.67	1, 1, 0.99	EUR, AFR, ASN
Targetscan	hsa-miR-106-5p:CEP120:rs1047440	flank-down	W-B, W-B, WHR	0.99, 0.95, 0.67	1, 1, 0.99	EUR, AFR, ASN
Starbase	hsa-miR-98-5p:HMGA2:rs1042725	Flank-down	W-B, WHR	1, 0.92	1, 0.99	EUR, EUR
microrna.org	hsa-miR-98:HMGA2:rs1042725	Flank-down	W-B, WHR	1, 0.92	1, 0.99	EUR, EUR
Starbase, Targetscan	hsa-miR-543:HMGA2:rs1042725	Flank-down	W-B, WHR	1, 0.92	1, 0.99	EUR, EUR
microrna.org	hsa-miR-503:HMGA2:rs1042725	flank-up	W-B, WHR	1, 0.92	1, 0.99	EUR, EUR
microrna.org	hsa-miR-497:HMGA2:rs1042725	flank-up	W-B, WHR	1, 0.92	1, 0.99	EUR, EUR
Starbase	hsa-miR-4500:HMGA2:rs1042725	Flank-down	W-B, WHR	1, 0.92	1, 0.99	EUR, EUR
Starbase	hsa-miR-4458:HMGA2:rs1042725	Flank-down	W-B, WHR	1, 0.92	1, 0.99	EUR, EUR
microrna.org	hsa-miR-424:HMGA2:rs1042725	flank-up	W-B, WHR	1, 0.92	1, 0.99	EUR, EUR
Starbase	hsa-miR-202-3p:HMGA2:rs1042725	Flank-down	W-B, WHR	1, 0.92	1, 0.99	EUR, EUR
Starbase, microrna.org	hsa-miR-199b-5p:LIN7C:rs6484306	flank-up	W-B, WHR	0.71, 0.61	0.87, 0.97	EUR, AFR
Starbase, microrna.org	hsa-miR-199a-5p:LIN7C:rs6484306	flank-up	W-B, WHR	0.71, 0.61	0.87, 0.97	EUR, AFR
Starbase	hsa-miR-196b-5p:HMGA2:rs1042725	Flank-down	W-B, WHR	1, 0.92	1, 0.99	EUR, EUR
microrna.org	hsa-miR-196b:HMGA2:rs1042725	Flank-down	W-B, WHR	1, 0.92	1, 0.99	EUR, EUR
Starbase	hsa-miR-196a-5p:HMGA2:rs1042725	Flank-down	W-B, WHR	1, 0.92	1, 0.99	EUR, EUR
microrna.org	hsa-miR-196a:HMGA2:rs1042725	Flank-down	W-B, WHR	1, 0.92	1, 0.99	EUR, EUR
Targetscan	hsa-miR-196-5p:HMGA2:rs1042725	Flank-down	W-B, WHR	1, 0.92	1, 0.99	EUR, EUR
microrna.org	hsa-miR-195:HMGA2:rs1042725	flank-up	W-B, WHR	1, 0.92	1, 0.99	EUR, EUR
Starbase	hsa-miR-181d-5p:HMGA2:rs1042725	Flank-down	W-B, WHR	1, 0.92	1, 0.99	EUR, EUR
microrna.org	hsa-miR-181d:HMGA2:rs1042725	Flank-down	W-B, WHR	1, 0.92	1, 0.99	EUR, EUR
Starbase	hsa-miR-181c-5p:HMGA2:rs1042725	Flank-down	W-B, WHR	1, 0.92	1, 0.99	EUR, EUR
microrna.org	hsa-miR-181c:HMGA2:rs1042725	Flank-down	W-B, WHR	1, 0.92	1, 0.99	EUR, EUR
Starbase	hsa-miR-181b-5p:HMGA2:rs1042725	Flank-down	W-B, WHR	1, 0.92	1, 0.99	EUR, EUR
microrna.org	hsa-miR-181b:HMGA2:rs1042725	Flank-down	W-B, WHR	1, 0.92	1, 0.99	EUR, EUR
Starbase	hsa-miR-181a-5p:HMGA2:rs1042725	Flank-down	W-B, WHR	1, 0.92	1, 0.99	EUR, EUR
microrna.org	hsa-miR-181a:HMGA2:rs1042725	Flank-down	W-B, WHR	1, 0.92	1, 0.99	EUR, EUR
microrna.org	hsa-miR-16:HMGA2:rs1042725	flank-up	W-B, WHR	1, 0.92	1, 0.99	EUR, EUR
microrna.org	hsa-miR-15b:HMGA2:rs1042725	flank-up	W-B, WHR	1, 0.92	1, 0.99	EUR, EUR
microrna.org	hsa-miR-15a:HMGA2:rs1042725	flank-up	W-B, WHR	1, 0.92	1, 0.99	EUR, EUR
microrna.org	hsa-miR-107:HMGA2:rs1042725	flank-up	W-B, WHR	1, 0.92	1, 0.99	EUR, EUR
microrna.org	hsa-miR-103:HMGA2:rs1042725	flank-up	W-B, WHR	1, 0.92	1, 0.99	EUR, EUR
Targetscan	hsa-let-98-5p:HMGA2:rs1042725	Flank-down	W-B, WHR	1, 0.92	1, 0.99	EUR, EUR
Starbase	hsa-let-7i-5p:HMGA2:rs1042725	Flank-down	W-B, WHR	1, 0.92	1, 0.99	EUR, EUR
microrna.org	hsa-let-7i:HMGA2:rs1042725	Flank-down	W-B, WHR	1, 0.92	1, 0.99	EUR, EUR
Starbase	hsa-let-7g-5p:HMGA2:rs1042725	Flank-down	W-B, WHR	1, 0.92	1, 0.99	EUR, EUR
microrna.org	hsa-let-7g:HMGA2:rs1042725	Flank-down	W-B, WHR	1, 0.92	1, 0.99	EUR, EUR
Starbase	hsa-let-7f-5p:HMGA2:rs1042725	Flank-down	W-B, WHR	1, 0.92	1, 0.99	EUR, EUR
microrna.org	hsa-let-7f:HMGA2:rs1042725	Flank-down	W-B, WHR	1, 0.92	1, 0.99	EUR, EUR
Starbase	hsa-let-7e-5p:HMGA2:rs1042725	Flank-down	W-B, WHR	1, 0.92	1, 0.99	EUR, EUR
microrna.org	hsa-let-7e:HMGA2:rs1042725	Flank-down	W-B, WHR	1, 0.92	1, 0.99	EUR, EUR
Starbase	hsa-let-7d-5p:HMGA2:rs1042725	Flank-down	W-B, WHR	1, 0.92	1, 0.99	EUR, EUR
microrna.org	hsa-let-7d:HMGA2:rs1042725	Flank-down	W-B, WHR	1, 0.92	1, 0.99	EUR, EUR
Starbase	hsa-let-7c-5p:HMGA2:rs1042725	Flank-down	W-B, WHR	1, 0.92	1, 0.99	EUR, EUR
microrna.org	hsa-let-7c:HMGA2:rs1042725	Flank-down	W-B, WHR	1, 0.92	1, 0.99	EUR, EUR
Starbase	hsa-let-7b-5p:HMGA2:rs1042725	Flank-down	W-B, WHR	1, 0.92	1, 0.99	EUR, EUR
microrna.org	hsa-let-7b:HMGA2:rs1042725	Flank-down	W-B, WHR	1, 0.92	1, 0.99	EUR, EUR
Starbase	hsa-let-7a-5p:HMGA2:rs1042725	Flank-down	W-B, WHR	1, 0.92	1, 0.99	EUR, EUR
microrna.org	hsa-let-7a:HMGA2:rs1042725	Flank-down	W-B, WHR	1, 0.92	1, 0.99	EUR, EUR
Targetscan	hsa-let-7-5p:HMGA2:rs1042725	Flank-down	W-B, WHR	1, 0.92	1, 0.99	EUR, EUR
Starbase	hsa-miR-497-5p:HMGA2:rs8756	Flank-down	W-B, WHR, WHR, WHR	0.9, 0.96, 0.9, 0.96	1, 0.99, 1, 0.98	EUR, EUR, ASN, AFR
Starbase	hsa-miR-424-5p:HMGA2:rs8756	Flank-down	W-B, WHR, WHR, WHR	0.9, 0.96, 0.9, 0.96	1, 0.99, 1, 0.98	EUR, EUR, ASN, AFR
Starbase	hsa-miR-379-5p:HMGA2:rs8756	flank-up	W-B, WHR, WHR, WHR	0.9, 0.96, 0.9, 0.96	1, 0.99, 1, 0.98	EUR, EUR, ASN, AFR
microrna.org	hsa-miR-379:HMGA2:rs8756	flank-up	W-B, WHR, WHR, WHR	0.9, 0.96, 0.9, 0.96	1, 0.99, 1, 0.98	EUR, EUR, ASN, AFR
Starbase, Targetscan	hsa-miR-212-3p:HMGA2:rs8756	Flank-down	W-B, WHR, WHR, WHR	0.9, 0.96, 0.9, 0.96	1, 0.99, 1, 0.98	EUR, EUR, ASN, AFR
microrna.org	hsa-miR-212:HMGA2:rs8756	Flank-down	W-B, WHR, WHR, WHR	0.9, 0.96, 0.9, 0.96	1, 0.99, 1, 0.98	EUR, EUR, ASN, AFR
Starbase	hsa-miR-195-5p:HMGA2:rs8756	Flank-down	W-B, WHR, WHR, WHR	0.9, 0.96, 0.9, 0.96	1, 0.99, 1, 0.98	EUR, EUR, ASN, AFR
Starbase	hsa-miR-16-5p:HMGA2:rs8756	Flank-down	W-B, WHR, WHR, WHR	0.9, 0.96, 0.9, 0.96	1, 0.99, 1, 0.98	EUR, EUR, ASN, AFR
Starbase	hsa-miR-15b-5p:HMGA2:rs8756	Flank-down	W-B, WHR, WHR, WHR	0.9, 0.96, 0.9, 0.96	1, 0.99, 1, 0.98	EUR, EUR, ASN, AFR
Starbase	hsa-miR-15a-5p:HMGA2:rs8756	Flank-down	W-B, WHR, WHR, WHR	0.9, 0.96, 0.9, 0.96	1, 0.99, 1, 0.98	EUR, EUR, ASN, AFR
Starbase	hsa-miR-145-5p:HMGA2:rs8756	Target site	W-B, WHR, WHR, WHR	0.9, 0.96, 0.9, 0.96	1, 0.99, 1, 0.98	EUR, EUR, ASN, AFR
microrna.org	hsa-miR-145:HMGA2:rs8756	Target site	W-B, WHR, WHR, WHR	0.9, 0.96, 0.9, 0.96	1, 0.99, 1, 0.98	EUR, EUR, ASN, AFR
Starbase, Targetscan	hsa-miR-132-3p:HMGA2:rs8756	Flank-down	W-B, WHR, WHR, WHR	0.9, 0.96, 0.9, 0.96	1, 0.99, 1, 0.98	EUR, EUR, ASN, AFR
microrna.org	hsa-miR-132:HMGA2:rs8756	Flank-down	W-B, WHR, WHR, WHR	0.9, 0.96, 0.9, 0.96	1, 0.99, 1, 0.98	EUR, EUR, ASN, AFR
Starbase	hsa-miR-873-5p:SETD1A:rs11076	Flank-down	WHR	0.8	0.97	ASN
Targetscan	hsa-miR-760:STX1B:rs13708	flank-up	WHR	0.8	0.97	ASN
Targetscan	hsa-miR-665:STX1B:rs13708	flank-down	WHR	0.8	0.97	ASN
Starbase	hsa-miR-590-3p:NF1:rs7406983	Flank-down	WHR	0.83	0.95	EUR
Starbase, microrna.org	hsa-miR-590-3p:CEP120:rs2303719	flank-up	WHR	0.92	0.98	ASN
microrna.org	hsa-miR-544:EVI2A:rs7505	Target site	WHR	0.63	-0.99	EUR
microrna.org	hsa-miR-504:BAP1:rs123598	Target site	WHR	0.77	-0.92	EUR
Starbase	hsa-miR-503-5p:HOXC13:rs4759058	Target site	WHR	0.63	0.93	EUR
microrna.org	hsa-miR-503:HOXC13:rs4759058	Target site	WHR	0.63	0.93	EUR
microrna.org	hsa-miR-487b:HSD3B7:rs9938550	flank-up	WHR	0.8	0.97	ASN
Starbase	hsa-miR-485-5p:SETD1A:rs11076	Flank-down	WHR	0.8	0.97	ASN
Starbase	hsa-miR-4500:SETD1A:rs11076	Flank-down	WHR	0.8	0.97	ASN
Starbase	hsa-miR-4500:CEP120:rs2303719	Target site	WHR	0.92	0.98	ASN
Starbase	hsa-miR-4458:SETD1A:rs11076	Flank-down	WHR	0.8	0.97	ASN
Starbase	hsa-miR-4458:CEP120:rs2303719	Target site	WHR	0.92	0.98	ASN
Starbase	hsa-miR-4306:HOXC13:rs1822437	flank-up	WHR	0.66	0.91	EUR
Starbase	hsa-miR-4262:TMCC1:rs1136553	flank-up	WHR	0.82	0.92	EUR
Starbase	hsa-miR-410-3p:PLXND1:rs1052910	flank-down	WHR	0.7	0.93	ASN
microrna.org	hsa-miR-410:PLXND1:rs1052910	flank-down	WHR	0.7	0.93	ASN
Starbase	hsa-miR-376c-3p:ADCY9:rs1045476	flank-up	WHR	0.83	0.98	EUR
Starbase, Targetscan	hsa-miR-376c-3p:ADCY9:rs1045475	flank-down	WHR	0.83	0.98	EUR
microrna.org	hsa-miR-376c:ADCY9:rs1045476	flank-up	WHR	0.83	0.98	EUR
Targetscan	hsa-miR-371-5p:PLXND1:rs11920311	flank-down	WHR	0.7	0.93	ASN
Starbase	hsa-miR-340-5p:PLXND1:rs1052910	flank-down	WHR	0.7	0.93	ASN
Starbase	hsa-miR-340-5p:CEP120:rs2303719	flank-down	WHR	0.92	0.98	ASN
microrna.org	hsa-miR-340:TFAP2B:rs7769978	Target site	WHR	0.87	-0.98	ASN
microrna.org	hsa-miR-340:PLXND1:rs1052910	flank-down	WHR	0.7	0.93	ASN
Starbase	hsa-miR-329-3p:NF1:rs7406983	Target site	WHR	0.83	0.95	EUR
microrna.org	hsa-miR-329:NF1:rs7406983	Target site	WHR	0.83	0.95	EUR
Starbase	hsa-miR-320d:PLXND1:rs1052910	flank-down	WHR	0.7	0.93	ASN
Starbase, microrna.org	hsa-miR-320c:PLXND1:rs1052910	flank-down	WHR	0.7	0.93	ASN
Starbase, microrna.org	hsa-miR-320b:PLXND1:rs1052910	flank-down	WHR	0.7	0.93	ASN
Starbase, microrna.org	hsa-miR-320a:PLXND1:rs1052910	flank-down	WHR	0.7	0.93	ASN
Targetscan	hsa-miR-296-5p:STX1B:rs13708	flank-up	WHR	0.8	0.97	ASN
Starbase	hsa-miR-27b-3p:PLXND1:rs1052910	flank-up	WHR	0.7	0.93	ASN
microrna.org	hsa-miR-27b:PLXND1:rs1052910	Target site	WHR	0.7	0.93	ASN
microrna.org	hsa-miR-27b:EVI2A:rs7505	flank-down	WHR	0.63	-0.99	EUR
Starbase	hsa-miR-27a-3p:PLXND1:rs1052910	flank-up	WHR	0.7	0.93	ASN
microrna.org	hsa-miR-27a:PLXND1:rs1052910	Target site	WHR	0.7	0.93	ASN
microrna.org	hsa-miR-27a:EVI2A:rs7505	flank-down	WHR	0.63	-0.99	EUR
Targetscan	hsa-miR-27-3p:PLXND1:rs1052910	flank-up	WHR	0.7	0.93	ASN
Starbase	hsa-miR-22-3p:SETD1A:rs11076	Flank-down	WHR	0.8	0.97	ASN
microrna.org	hsa-miR-22:SETD1A:rs11076	Flank-down	WHR	0.8	0.97	ASN
Targetscan	hsa-miR-218-5p:PLXND1:rs11920311	flank-down	WHR	0.7	0.93	ASN
Starbase	hsa-miR-218-5p:ADCY9:rs1045476	flank-up	WHR	0.83	0.98	EUR
microrna.org	hsa-miR-218:ADCY9:rs1045476	flank-up	WHR	0.83	0.98	EUR
microrna.org	hsa-miR-218:ADCY9:rs1045475	flank-up	WHR	0.83	0.98	EUR
Starbase, microrna.org	hsa-miR-206:HOXC13:rs1822437	flank-up	WHR	0.66	0.91	EUR
microrna.org	hsa-miR-203:PLXND1:rs1052883	flank-up	WHR	0.7	0.93	ASN
Starbase	hsa-miR-200a-3p:ADCY9:rs1045476	flank-down	WHR	0.83	0.98	EUR
Starbase	hsa-miR-200a-3p:ADCY9:rs1045475	Target site	WHR	0.83	0.98	EUR
microrna.org	hsa-miR-200a:ADCY9:rs1045476	flank-down	WHR	0.83	0.98	EUR
microrna.org	hsa-miR-200a:ADCY9:rs1045475	Target site	WHR	0.83	0.98	EUR
Targetscan	hsa-miR-186-5p:TFAP2B:rs7769978	flank-up	WHR	0.87	-0.98	ASN
microrna.org	hsa-miR-186:TFAP2B:rs7769978	Target site	WHR	0.87	-0.98	ASN
Starbase	hsa-miR-181d-5p:TMCC1:rs1136553	flank-up	WHR	0.82	0.92	EUR
microrna.org	hsa-miR-181d:TMCC1:rs1136553	flank-up	WHR	0.82	0.92	EUR
Starbase	hsa-miR-181c-5p:TMCC1:rs1136553	flank-up	WHR	0.82	0.92	EUR
microrna.org	hsa-miR-181c:TMCC1:rs1136553	flank-up	WHR	0.82	0.92	EUR
Starbase	hsa-miR-181b-5p:TMCC1:rs1136553	flank-up	WHR	0.82	0.92	EUR
microrna.org	hsa-miR-181b:TMCC1:rs1136553	flank-up	WHR	0.82	0.92	EUR
Starbase	hsa-miR-181a-5p:TMCC1:rs1136553	flank-up	WHR	0.82	0.92	EUR
microrna.org	hsa-miR-181a:TMCC1:rs1136553	flank-up	WHR	0.82	0.92	EUR
Targetscan	hsa-miR-181-5p:TMCC1:rs1136553	flank-up	WHR	0.82	0.92	EUR
microrna.org	hsa-miR-153:MON2:rs1056340	Flank-down	WHR	0.71	0.85	ASN
Starbase	hsa-miR-143-3p:HOXC13:rs4759058	Flank-down	WHR	0.63	0.93	EUR
microrna.org	hsa-miR-143:HOXC13:rs4759058	Flank-down	WHR	0.63	0.93	EUR
Targetscan	hsa-miR-142-5p:TFAP2B:rs7769978	flank-up	WHR	0.87	-0.98	ASN
Starbase	hsa-miR-141-3p:ADCY9:rs1045476	flank-down	WHR	0.83	0.98	EUR
Starbase	hsa-miR-141-3p:ADCY9:rs1045475	Target site	WHR	0.83	0.98	EUR
microrna.org	hsa-miR-141:ADCY9:rs1045476	flank-down	WHR	0.83	0.98	EUR
microrna.org	hsa-miR-141:ADCY9:rs1045475	Target site	WHR	0.83	0.98	EUR
microrna.org	hsa-miR-138:EVI2A:rs7505	flank-up	WHR	0.63	-0.99	EUR
microrna.org, Targetscan	hsa-miR-137:SEZ6L2:rs12917712	flank-down	WHR	0.93	0.97	EUR
Starbase	hsa-miR-132-3p:PLXND1:rs1052910	flank-up	WHR	0.7	0.93	ASN
microrna.org	hsa-miR-129-5p:NF1:rs1800845	flank-up	WHR	0.83	0.95	EUR
Starbase	hsa-miR-129-5p:HOXC13:rs1822437	Flank-down	WHR	0.66	0.91	EUR
Starbase, Targetscan	hsa-miR-128-3p:PLXND1:rs1052910	flank-up	WHR	0.7	0.93	ASN
Starbase	hsa-miR-127-3p:HOXC13:rs1822437	Flank-down	WHR	0.66	0.91	EUR
Starbase, microrna.org	hsa-miR-107:PLXND1:rs1052910	flank-up	WHR	0.7	0.93	ASN
Starbase, microrna.org	hsa-miR-107:HOXC13:rs1822437	Target site	WHR	0.66	0.91	EUR
Starbase	hsa-miR-103a-3p:PLXND1:rs1052910	flank-up	WHR	0.7	0.93	ASN
Starbase	hsa-miR-103a-3p:HOXC13:rs1822437	Target site	WHR	0.66	0.91	EUR
microrna.org	hsa-miR-103:PLXND1:rs1052910	flank-up	WHR	0.7	0.93	ASN
microrna.org	hsa-miR-103:HOXC13:rs1822437	Target site	WHR	0.66	0.91	EUR
Starbase, microrna.org	hsa-miR-1:HOXC13:rs1822437	flank-up	WHR	0.66	0.91	EUR
Starbase	hsa-let-7i-5p:CEP120:rs2303719	Target site	WHR	0.92	0.98	ASN
Starbase	hsa-let-7g-5p:CEP120:rs2303719	Target site	WHR	0.92	0.98	ASN
Starbase	hsa-let-7f-5p:CEP120:rs2303719	Target site	WHR	0.92	0.98	ASN
Starbase	hsa-let-7e-5p:CEP120:rs2303719	Target site	WHR	0.92	0.98	ASN
Starbase	hsa-let-7e-5p:ADCY9:rs1045476	flank-up	WHR	0.83	0.98	EUR
Starbase	hsa-let-7e-5p:ADCY9:rs1045475	flank-up	WHR	0.83	0.98	EUR
Starbase	hsa-let-7d-5p:SETD1A:rs11076	Flank-down	WHR	0.8	0.97	ASN
Starbase	hsa-let-7d-5p:CEP120:rs2303719	Target site	WHR	0.92	0.98	ASN
Starbase	hsa-let-7c-5p:CEP120:rs2303719	Target site	WHR	0.92	0.98	ASN
Starbase	hsa-let-7b-5p:CEP120:rs2303719	Target site	WHR	0.92	0.98	ASN
Starbase	hsa-let-7a-5p:CEP120:rs2303719	Target site	WHR	0.92	0.98	ASN
Starbase, microrna.org	hsa-miR-590-3p:ZNRF3:rs3178915	Target site	WHR, WHR	0.76, 0.71	0.99, 1	EUR, EUR
microrna.org	hsa-miR-542-3p:ITPR2:rs2570	flank-up	WHR, WHR	0.67, 0.87	-1, -0.99	EUR, ASN
microrna.org	hsa-miR-520e:ZNRF3:rs3178915	flank-up	WHR, WHR	0.76, 0.71	0.99, 1	EUR, EUR
microrna.org	hsa-miR-520d-3p:ZNRF3:rs3178915	flank-up	WHR, WHR	0.76, 0.71	0.99, 1	EUR, EUR
microrna.org	hsa-miR-520c-3p:ZNRF3:rs3178915	flank-up	WHR, WHR	0.76, 0.71	0.99, 1	EUR, EUR
microrna.org	hsa-miR-520b:ZNRF3:rs3178915	flank-up	WHR, WHR	0.76, 0.71	0.99, 1	EUR, EUR
microrna.org	hsa-miR-520a-3p:ZNRF3:rs3178915	flank-up	WHR, WHR	0.76, 0.71	0.99, 1	EUR, EUR
Starbase	hsa-miR-506-3p:HOXA11AS:rs17427875	Flank-down	WHR, WHR	0.7, 1	0.91, 1	EUR, ASN
microrna.org	hsa-miR-506:HOXA11AS:rs17427875	Flank-down	WHR, WHR	0.7, 1	0.91, 1	EUR, ASN
Starbase	hsa-miR-503-5p:C10orf26:rs284858	Target site	WHR, WHR	0.77, 0.82	-0.89, -0.93	EUR, ASN
Starbase	hsa-miR-497-5p:C10orf26:rs284858	Target site	WHR, WHR	0.77, 0.82	-0.89, -0.93	EUR, ASN
Starbase	hsa-miR-495-3p:TNFAIP8:rs11064	Target site	WHR, WHR	0.99, 0.85	1, 1	EUR, ASN
microrna.org	hsa-miR-495:TNFAIP8:rs11064	Target site	WHR, WHR	0.99, 0.85	1, 1	EUR, ASN
microrna.org	hsa-miR-491-5p:C10orf26:rs284854	flank-down	WHR, WHR	0.72, 0.81	-0.91, -0.93	EUR, ASN
Starbase, microrna.org	hsa-miR-455-5p:ZNRF3:rs3178915	Target site	WHR, WHR	0.76, 0.71	0.99, 1	EUR, EUR
Starbase, microrna.org, Targetscan	hsa-miR-455-5p:TNFAIP8:rs11064	Target site	WHR, WHR	0.99, 0.85	1, 1	EUR, ASN
Starbase	hsa-miR-4306:C10orf26:rs284857	flank-down	WHR, WHR	0.76, 0.82	-0.9, -0.93	EUR, ASN
Starbase	hsa-miR-4295:ZNRF3:rs3178915	flank-up	WHR, WHR	0.76, 0.71	0.99, 1	EUR, EUR
Starbase	hsa-miR-424-5p:C10orf26:rs284858	Target site	WHR, WHR	0.77, 0.82	-0.89, -0.93	EUR, ASN
microrna.org	hsa-miR-410:ITPR2:rs4654	flank-up	WHR, WHR	0.66, 0.82	-1, -0.98	EUR, ASN
microrna.org	hsa-miR-373:ZNRF3:rs3178915	flank-up	WHR, WHR	0.76, 0.71	0.99, 1	EUR, EUR
microrna.org	hsa-miR-372:ZNRF3:rs3178915	flank-up	WHR, WHR	0.76, 0.71	0.99, 1	EUR, EUR
microrna.org	hsa-miR-339-5p:ZNRF3:rs4823007	Target site	WHR, WHR	0.73, 0.69	0.97, 0.99	EUR, EUR
microrna.org	hsa-miR-302d:ZNRF3:rs3178915	flank-up	WHR, WHR	0.76, 0.71	0.99, 1	EUR, EUR
Starbase	hsa-miR-302c-5p:C10orf26:rs284858	Target site	WHR, WHR	0.77, 0.82	-0.89, -0.93	EUR, ASN
microrna.org	hsa-miR-302c:ZNRF3:rs3178915	flank-up	WHR, WHR	0.76, 0.71	0.99, 1	EUR, EUR
microrna.org	hsa-miR-302b:ZNRF3:rs3178915	flank-up	WHR, WHR	0.76, 0.71	0.99, 1	EUR, EUR
microrna.org	hsa-miR-302a:ZNRF3:rs3178915	flank-up	WHR, WHR	0.76, 0.71	0.99, 1	EUR, EUR
Starbase	hsa-miR-24-3p:C10orf26:rs284858	Target site	WHR, WHR	0.77, 0.82	-0.89, -0.93	EUR, ASN
Starbase	hsa-miR-203a:ZNRF3:rs3178915	flank-up	WHR, WHR	0.76, 0.71	0.99, 1	EUR, EUR
Starbase	hsa-miR-200a-3p:TNFAIP8:rs11064	Target site	WHR, WHR	0.99, 0.85	1, 1	EUR, ASN
microrna.org	hsa-miR-200a:TNFAIP8:rs11064	Target site	WHR, WHR	0.99, 0.85	1, 1	EUR, ASN
Starbase	hsa-miR-196b-5p:C10orf26:rs284858	flank-down	WHR, WHR	0.77, 0.82	-0.89, -0.93	EUR, ASN
Starbase	hsa-miR-196a-5p:C10orf26:rs284858	flank-down	WHR, WHR	0.77, 0.82	-0.89, -0.93	EUR, ASN
microrna.org	hsa-miR-184:HOXA11AS:rs17427875	Flank-down	WHR, WHR	0.7, 1	0.91, 1	EUR, ASN
Starbase	hsa-miR-16-5p:C10orf26:rs284858	Target site	WHR, WHR	0.77, 0.82	-0.89, -0.93	EUR, ASN
Starbase	hsa-miR-15b-5p:C10orf26:rs284858	Target site	WHR, WHR	0.77, 0.82	-0.89, -0.93	EUR, ASN
Starbase	hsa-miR-149-5p:C10orf26:rs284858	Target site	WHR, WHR	0.77, 0.82	-0.89, -0.93	EUR, ASN
microrna.org	hsa-miR-149:C10orf26:rs284858	Target site	WHR, WHR	0.77, 0.82	-0.89, -0.93	EUR, ASN
microrna.org	hsa-miR-142-3p:TFAP2B:rs2817419	Flank-down	WHR, WHR	0.91, 0.86	0.98, 0.97	EUR, ASN
Starbase	hsa-miR-141-3p:TNFAIP8:rs11064	Target site	WHR, WHR	0.99, 0.85	1, 1	EUR, ASN
microrna.org	hsa-miR-141:TNFAIP8:rs11064	Target site	WHR, WHR	0.99, 0.85	1, 1	EUR, ASN
microrna.org	hsa-miR-139-5p:ITPR2:rs2570	flank-up	WHR, WHR	0.67, 0.87	-1, -0.99	EUR, ASN
microrna.org	hsa-miR-135b:ITPR2:rs4654	Target site	WHR, WHR	0.66, 0.82	-1, -0.98	EUR, ASN
microrna.org	hsa-miR-135a:ITPR2:rs4654	Target site	WHR, WHR	0.66, 0.82	-1, -0.98	EUR, ASN
Starbase	hsa-miR-124-3p:HOXA11AS:rs17427875	Flank-down	WHR, WHR	0.7, 1	0.91, 1	EUR, ASN
microrna.org	hsa-miR-124:HOXA11AS:rs17427875	Flank-down	WHR, WHR	0.7, 1	0.91, 1	EUR, ASN
Starbase	hsa-miR-103a-3p:C10orf26:rs284858	Target site	WHR, WHR	0.77, 0.82	-0.89, -0.93	EUR, ASN
Starbase, Targetscan	hsa-miR-96-5p:TNFAIP8:rs1045241	Flank-down	WHR, WHR, WHR	1, 1, 1	1, 1, 1	EUR, ASN, AFR
microrna.org	hsa-miR-96:TNFAIP8:rs1045241	Flank-down	WHR, WHR, WHR	1, 1, 1	1, 1, 1	EUR, ASN, AFR
Starbase	hsa-miR-7-5p:ADCY9:rs2531993	flank-down	WHR, WHR, WHR	0.96, 0.93, 0.97	0.99, 0.97, 0.99	EUR, ASN, AFR
microrna.org	hsa-miR-590-3p:EVI2B:rs3087591	flank-up	WHR, WHR, WHR	1, 1, 1	1, 1, 1	EUR, ASN, AFR
Starbase	hsa-miR-520e:ZNRF3:rs12321	flank-up	WHR, WHR, WHR	0.94, 0.92, 0.98	1, 0.98, 1	EUR, EUR, ASN
Starbase	hsa-miR-506-3p:TNFAIP8:rs3203922	flank-up	WHR, WHR, WHR	1, 1, 0.89	1, 1, 1	EUR, ASN, AFR
microrna.org	hsa-miR-506:TNFAIP8:rs3203922	flank-up	WHR, WHR, WHR	1, 1, 0.89	1, 1, 1	EUR, ASN, AFR
microrna.org	hsa-miR-495:C10orf32:rs4919691	flank-up	WHR, WHR, WHR	0.72, 0.9, 0.95	0.88, 0.96, 0.98	EUR, ASN, AFR
Starbase, Targetscan	hsa-miR-382-5p:ZNRF3:rs12321	Flank-down	WHR, WHR, WHR	0.94, 0.92, 0.98	1, 0.98, 1	EUR, EUR, ASN
microrna.org	hsa-miR-382:ZNRF3:rs12321	Flank-down	WHR, WHR, WHR	0.94, 0.92, 0.98	1, 0.98, 1	EUR, EUR, ASN
Starbase	hsa-miR-381-3p:TNFAIP8:rs3203922	flank-up	WHR, WHR, WHR	1, 1, 0.89	1, 1, 1	EUR, ASN, AFR
microrna.org	hsa-miR-381:TNFAIP8:rs3203922	flank-up	WHR, WHR, WHR	1, 1, 0.89	1, 1, 1	EUR, ASN, AFR
Starbase	hsa-miR-371a-5p:TNFAIP8:rs3203922	Target site	WHR, WHR, WHR	1, 1, 0.89	1, 1, 1	EUR, ASN, AFR
microrna.org	hsa-miR-371-5p:TNFAIP8:rs3203922	Target site	WHR, WHR, WHR	1, 1, 0.89	1, 1, 1	EUR, ASN, AFR
microrna.org	hsa-miR-365:C10orf32:rs4917985	flank-up	WHR, WHR, WHR	0.73, 0.9, 0.95	0.89, 0.96, 0.98	EUR, ASN, AFR
Starbase, microrna.org	hsa-miR-361-5p:ZNRF3:rs12321	Target site	WHR, WHR, WHR	0.94, 0.92, 0.98	1, 0.98, 1	EUR, EUR, ASN
Starbase	hsa-miR-302e:ZNRF3:rs12321	flank-up	WHR, WHR, WHR	0.94, 0.92, 0.98	1, 0.98, 1	EUR, EUR, ASN
Starbase, microrna.org	hsa-miR-300:TNFAIP8:rs3203922	flank-up	WHR, WHR, WHR	1, 1, 0.89	1, 1, 1	EUR, ASN, AFR
Starbase	hsa-miR-23b-3p:TNFAIP8:rs3203922	Target site	WHR, WHR, WHR	1, 1, 0.89	1, 1, 1	EUR, ASN, AFR
microrna.org	hsa-miR-23b:TNFAIP8:rs3203922	Target site	WHR, WHR, WHR	1, 1, 0.89	1, 1, 1	EUR, ASN, AFR
Starbase	hsa-miR-23a-3p:TNFAIP8:rs3203922	Target site	WHR, WHR, WHR	1, 1, 0.89	1, 1, 1	EUR, ASN, AFR
microrna.org	hsa-miR-23a:TNFAIP8:rs3203922	Target site	WHR, WHR, WHR	1, 1, 0.89	1, 1, 1	EUR, ASN, AFR
Targetscan	hsa-miR-203a-3p.1:ZNRF3:rs12321	flank-up	WHR, WHR, WHR	0.94, 0.92, 0.98	1, 0.98, 1	EUR, EUR, ASN
Starbase	hsa-miR-203a:ZNRF3:rs12321	flank-up	WHR, WHR, WHR	0.94, 0.92, 0.98	1, 0.98, 1	EUR, EUR, ASN
microrna.org	hsa-miR-203:ZNRF3:rs12321	flank-up	WHR, WHR, WHR	0.94, 0.92, 0.98	1, 0.98, 1	EUR, EUR, ASN
microrna.org	hsa-miR-197:EVI2B:rs3087591	flank-up	WHR, WHR, WHR	1, 1, 1	1, 1, 1	EUR, ASN, AFR
microrna.org	hsa-miR-190b:EVI2B:rs3087591	flank-down	WHR, WHR, WHR	1, 1, 1	1, 1, 1	EUR, ASN, AFR
microrna.org	hsa-miR-190:EVI2B:rs3087591	flank-down	WHR, WHR, WHR	1, 1, 1	1, 1, 1	EUR, ASN, AFR
Starbase, Targetscan	hsa-miR-182-5p:TNFAIP8:rs1045241	Flank-down	WHR, WHR, WHR	1, 1, 1	1, 1, 1	EUR, ASN, AFR
microrna.org	hsa-miR-182:TNFAIP8:rs1045241	Flank-down	WHR, WHR, WHR	1, 1, 1	1, 1, 1	EUR, ASN, AFR
microrna.org	hsa-miR-155:C10orf32:rs4917985	flank-up	WHR, WHR, WHR	0.73, 0.9, 0.95	0.89, 0.96, 0.98	EUR, ASN, AFR
microrna.org	hsa-miR-149:C10orf32:rs4919691	Flank-down	WHR, WHR, WHR	0.72, 0.9, 0.95	0.88, 0.96, 0.98	EUR, ASN, AFR
microrna.org	hsa-miR-146b-5p:ZNRF3:rs12321	flank-up	WHR, WHR, WHR	0.94, 0.92, 0.98	1, 0.98, 1	EUR, EUR, ASN
microrna.org	hsa-miR-146a:ZNRF3:rs12321	flank-up	WHR, WHR, WHR	0.94, 0.92, 0.98	1, 0.98, 1	EUR, EUR, ASN
Starbase	hsa-miR-144-3p:ZNRF3:rs12321	Target site	WHR, WHR, WHR	0.94, 0.92, 0.98	1, 0.98, 1	EUR, EUR, ASN
Starbase, Targetscan	hsa-miR-1271-5p:TNFAIP8:rs1045241	Flank-down	WHR, WHR, WHR	1, 1, 1	1, 1, 1	EUR, ASN, AFR
microrna.org	hsa-miR-1271:TNFAIP8:rs1045241	Flank-down	WHR, WHR, WHR	1, 1, 1	1, 1, 1	EUR, ASN, AFR
Starbase	hsa-miR-124-3p:TNFAIP8:rs3203922	flank-up	WHR, WHR, WHR	1, 1, 0.89	1, 1, 1	EUR, ASN, AFR
microrna.org	hsa-miR-124:TNFAIP8:rs3203922	flank-up	WHR, WHR, WHR	1, 1, 0.89	1, 1, 1	EUR, ASN, AFR
Starbase, Targetscan	hsa-miR-454-3p:ZNRF3:rs2179129	flank-up	WHR, WHR, WHR, WHR	0.91, 1, 1, 1	1, 1, 1, 1	EUR, EUR, ASN, AFR
Starbase	hsa-miR-4500:ZNRF3:rs2179129	flank-up	WHR, WHR, WHR, WHR	0.91, 1, 1, 1	1, 1, 1, 1	EUR, EUR, ASN, AFR
Starbase	hsa-miR-4295:ZNRF3:rs2179129	flank-up	WHR, WHR, WHR, WHR	0.91, 1, 1, 1	1, 1, 1, 1	EUR, EUR, ASN, AFR
Starbase	hsa-miR-411-5p:ZNRF3:rs2179129	Target site	WHR, WHR, WHR, WHR	0.91, 1, 1, 1	1, 1, 1, 1	EUR, EUR, ASN, AFR
Targetscan	hsa-miR-411-5p.2:ZNRF3:rs2179129	Target site	WHR, WHR, WHR, WHR	0.91, 1, 1, 1	1, 1, 1, 1	EUR, EUR, ASN, AFR
Targetscan	hsa-miR-411-5p.1:ZNRF3:rs2179129	Target site	WHR, WHR, WHR, WHR	0.91, 1, 1, 1	1, 1, 1, 1	EUR, EUR, ASN, AFR
microrna.org	hsa-miR-411:ZNRF3:rs2179129	Target site	WHR, WHR, WHR, WHR	0.91, 1, 1, 1	1, 1, 1, 1	EUR, EUR, ASN, AFR
Starbase	hsa-miR-379-5p:ZNRF3:rs2179129	flank-up	WHR, WHR, WHR, WHR	0.91, 1, 1, 1	1, 1, 1, 1	EUR, EUR, ASN, AFR
microrna.org	hsa-miR-379:ZNRF3:rs2179129	Target site	WHR, WHR, WHR, WHR	0.91, 1, 1, 1	1, 1, 1, 1	EUR, EUR, ASN, AFR
Starbase	hsa-miR-3666:ZNRF3:rs2179129	flank-up	WHR, WHR, WHR, WHR	0.91, 1, 1, 1	1, 1, 1, 1	EUR, EUR, ASN, AFR
Starbase	hsa-miR-301b:ZNRF3:rs2179129	flank-up	WHR, WHR, WHR, WHR	0.91, 1, 1, 1	1, 1, 1, 1	EUR, EUR, ASN, AFR
Starbase	hsa-miR-301a-3p:ZNRF3:rs2179129	flank-up	WHR, WHR, WHR, WHR	0.91, 1, 1, 1	1, 1, 1, 1	EUR, EUR, ASN, AFR
Targetscan	hsa-miR-301-3p:ZNRF3:rs2179129	flank-up	WHR, WHR, WHR, WHR	0.91, 1, 1, 1	1, 1, 1, 1	EUR, EUR, ASN, AFR
microrna.org	hsa-miR-216a:ITPR2:rs1049376	flank-down	WHR, WHR, WHR, WHR	0.97, 0.63, 0.87, 0.93	1, 0.86, 0.99, 1	EUR, EUR, ASN, AFR
Targetscan	hsa-miR-216-5p:ITPR2:rs1049376	flank-down	WHR, WHR, WHR, WHR	0.97, 0.63, 0.87, 0.93	1, 0.86, 0.99, 1	EUR, EUR, ASN, AFR
Starbase	hsa-miR-152-3p:ZNRF3:rs2179129	flank-up	WHR, WHR, WHR, WHR	0.91, 1, 1, 1	1, 1, 1, 1	EUR, EUR, ASN, AFR
Starbase	hsa-miR-130b-3p:ZNRF3:rs2179129	flank-up	WHR, WHR, WHR, WHR	0.91, 1, 1, 1	1, 1, 1, 1	EUR, EUR, ASN, AFR
Starbase	hsa-miR-130a-3p:ZNRF3:rs2179129	flank-up	WHR, WHR, WHR, WHR	0.91, 1, 1, 1	1, 1, 1, 1	EUR, EUR, ASN, AFR
Targetscan	hsa-miR-130-3p:ZNRF3:rs2179129	flank-up	WHR, WHR, WHR, WHR	0.91, 1, 1, 1	1, 1, 1, 1	EUR, EUR, ASN, AFR
Starbase	hsa-let-7f-5p:ZNRF3:rs2179129	flank-up	WHR, WHR, WHR, WHR	0.91, 1, 1, 1	1, 1, 1, 1	EUR, EUR, ASN, AFR
Starbase	hsa-let-7a-5p:ZNRF3:rs2179129	flank-up	WHR, WHR, WHR, WHR	0.91, 1, 1, 1	1, 1, 1, 1	EUR, EUR, ASN, AFR
microrna.org	hsa-miR-376c:ADCY9:rs1045475	flank-up	WHR	0.83	0.98	EUR

## Sheet: CRC unique interactions
Database(s)	Interaction	position	Categories	r2	D'	Population
Starbase	hsa-miR-96-5p:KLHL18:rs295458	flank-up	CRC risk	0.98	-1	EUR
microrna.org	hsa-miR-96:LAMC1:rs1062044	flank-up	CRC risk	0.7, 0.77	0.89, 0.9	EUR, ASN
microrna.org	hsa-miR-96:GREM1:rs10318	Target site	CRC risk	0.79, 0.82	0.9, 0.93	EUR, EUR
microrna.org	hsa-miR-93:RAD52:rs11571475	flank-down	CRC risk	0.82, 0.71	0.96, 0.92	EUR, ASN
microrna.org	hsa-miR-92a:LAMC1:rs944970	flank-down	CRC risk	0.7, 0.77	0.89, 0.9	EUR, ASN
microrna.org	hsa-miR-9:RBM16:rs9375	Target site	CRC risk	0.85	-0.99	EUR
microrna.org	hsa-miR-9:C11orf53:rs3087967	flank-down	CRC risk	0.94, 0.98	0.97, 0.99	EUR, ASN
Starbase	hsa-miR-7-5p:ENO2:rs11064467	Target site	CRC risk	0.6	0.85	ASN
microrna.org	hsa-miR-7:ENO2:rs11064467	Target site	CRC risk	0.6	0.85	ASN
Starbase, microrna.org	hsa-miR-590-5p:LIMA1:rs3184122	flank-down	CRC risk	0.87	0.94	EUR
microrna.org	hsa-miR-590-3p:LAMC1:rs6424890	Target site	CRC risk	0.7, 0.77	0.89, 0.9	EUR, ASN
microrna.org	hsa-miR-539:RBM16:rs9375	Target site	CRC risk	0.85	-0.99	EUR
microrna.org	hsa-miR-519d:RAD52:rs11571475	flank-down	CRC risk	0.82, 0.71	0.96, 0.92	EUR, ASN
Starbase	hsa-miR-511-5p:LAMC1:rs1547715	flank-down	CRC risk	0.7, 0.77	0.89, 0.9	EUR, ASN
Starbase	hsa-miR-506-3p:LAMC1:rs944971	flank-down	CRC risk	0.7, 0.77	0.89, 0.9	EUR, ASN
Starbase, Targetscan	hsa-miR-506-3p:LAMC1:rs7473	Flank-down	CRC risk	0.7, 0.77	0.89, 0.9	EUR, ASN
microrna.org	hsa-miR-506:GNB3:rs5445	flank-up	CRC risk	0.6	0.85	ASN
Starbase, Targetscan	hsa-miR-497-5p:LAMC1:rs3359	Flank-down	CRC risk	0.7, 0.77	0.89, 0.9	EUR, ASN
microrna.org	hsa-miR-497:LAMC1:rs3359	Flank-down	CRC risk	0.7, 0.77	0.89, 0.9	EUR, ASN
Starbase, microrna.org	hsa-miR-496:FADS1:rs174546	flank-up	CRC risk	0.98, 1	0.99, 1	EUR, ASN
microrna.org	hsa-miR-495:RBM16:rs9375	flank-up	CRC risk	0.85	-0.99	EUR
microrna.org	hsa-miR-494:UTP23:rs3088140	Target site	CRC risk	0.78, 0.74	-0.89, -0.87	EUR, ASN
microrna.org	hsa-miR-494:RBM16:rs9375	Target site	CRC risk	0.85	-0.99	EUR
Targetscan	hsa-miR-493-3p:KLHL18:rs295458	flank-up	CRC risk	0.98	-1	EUR
microrna.org	hsa-miR-488:TBX3:rs3741698	flank-down	CRC risk	0.63	-0.96	ASN
Starbase	hsa-miR-452-5p:FADS1:rs174545	flank-up	CRC risk	0.98, 1	0.99, 1	EUR, ASN
Starbase	hsa-miR-448:LAMC1:rs7473	flank-up	CRC risk	0.7, 0.77	0.89, 0.9	EUR, ASN
Starbase	hsa-miR-433-3p:LAMC1:rs1051473	flank-up	CRC risk	0.7, 0.77	0.89, 0.9	EUR, ASN
Starbase	hsa-miR-431-5p:LAMC1:rs1547715	flank-down	CRC risk	0.7, 0.77	0.89, 0.9	EUR, ASN
Starbase, Targetscan	hsa-miR-424-5p:LAMC1:rs3359	Flank-down	CRC risk	0.7, 0.77	0.89, 0.9	EUR, ASN
Starbase	hsa-miR-424-5p:LAMC1:rs1547715	flank-down	CRC risk	0.7, 0.77	0.89, 0.9	EUR, ASN
microrna.org	hsa-miR-424:LAMC1:rs3359	Flank-down	CRC risk	0.7, 0.77	0.89, 0.9	EUR, ASN
Starbase	hsa-miR-423-3p:LAMC1:rs1547715	Target site	CRC risk	0.7, 0.77	0.89, 0.9	EUR, ASN
Starbase, microrna.org	hsa-miR-422a:LAMC1:rs3359	flank-up	CRC risk	0.7, 0.77	0.89, 0.9	EUR, ASN
microrna.org	hsa-miR-382:TUBG2:rs1046097	Target site	CRC risk	0.85	0.95	EUR
microrna.org	hsa-miR-371-5p:CABLES2:rs709206	Target site	CRC risk	0.95	1	ASN
microrna.org	hsa-miR-367:LAMC1:rs944970	flank-down	CRC risk	0.7, 0.77	0.89, 0.9	EUR, ASN
microrna.org	hsa-miR-362-3p:LAMC1:rs1547715	flank-up	CRC risk	0.7, 0.77	0.89, 0.9	EUR, ASN
microrna.org	hsa-miR-362-3p:C11orf53:rs3087967	Target site	CRC risk	0.94, 0.98	0.97, 0.99	EUR, ASN
Starbase	hsa-miR-346:LIMA1:rs9364	Target site	CRC risk	0.92	-0.98	EUR
Starbase, microrna.org	hsa-miR-342-3p:CABLES2:rs8668	Target site	CRC risk	0.7, 0.91	1, 0.96	EUR, ASN
Starbase	hsa-miR-33b-5p:LAMC1:rs7473	flank-up	CRC risk	0.7, 0.77	0.89, 0.9	EUR, ASN
Starbase	hsa-miR-33a-5p:LAMC1:rs7473	flank-up	CRC risk	0.7, 0.77	0.89, 0.9	EUR, ASN
Targetscan	hsa-miR-33-5p:LAMC1:rs7473	flank-up	CRC risk	0.7, 0.77	0.89, 0.9	EUR, ASN
Starbase	hsa-miR-335-5p:ENO2:rs11064467	Flank-down	CRC risk	0.6	0.85	ASN
microrna.org	hsa-miR-335:ENO2:rs11064467	Flank-down	CRC risk	0.6	0.85	ASN
Starbase	hsa-miR-330-3p:ENO2:rs11064467	Flank-down	CRC risk	0.6	0.85	ASN
microrna.org	hsa-miR-329:C11orf53:rs3087967	Target site	CRC risk	0.94, 0.98	0.97, 0.99	EUR, ASN
Starbase	hsa-miR-328-3p:ENO2:rs11064467	Flank-down	CRC risk	0.6	0.85	ASN
microrna.org	hsa-miR-328:ENO2:rs11064467	Flank-down	CRC risk	0.6	0.85	ASN
Starbase	hsa-miR-320d:LAMC1:rs6424890	flank-up	CRC risk	0.7, 0.77	0.89, 0.9	EUR, ASN
Starbase, microrna.org	hsa-miR-320c:LAMC1:rs6424890	flank-up	CRC risk	0.7, 0.77	0.89, 0.9	EUR, ASN
Starbase, microrna.org	hsa-miR-320b:LAMC1:rs6424890	flank-up	CRC risk	0.7, 0.77	0.89, 0.9	EUR, ASN
Starbase, microrna.org	hsa-miR-320a:LAMC1:rs6424890	flank-up	CRC risk	0.7, 0.77	0.89, 0.9	EUR, ASN
Starbase, microrna.org	hsa-miR-300:TPI1:rs58194764	Flank-down	CRC risk	0.88	0.99	ASN
Starbase	hsa-miR-29c-3p:LAMC1:rs3359	Flank-down	CRC risk	0.7, 0.77	0.89, 0.9	EUR, ASN
Starbase	hsa-miR-29b-3p:LAMC1:rs3359	Flank-down	CRC risk	0.7, 0.77	0.89, 0.9	EUR, ASN
microrna.org	hsa-miR-25:LAMC1:rs944970	flank-down	CRC risk	0.7, 0.77	0.89, 0.9	EUR, ASN
Starbase, Targetscan	hsa-miR-24-3p:LAMC1:rs944971	flank-up	CRC risk	0.7, 0.77	0.89, 0.9	EUR, ASN
microrna.org	hsa-miR-24:LAMC1:rs944971	flank-up	CRC risk	0.7, 0.77	0.89, 0.9	EUR, ASN
Starbase	hsa-miR-218-5p:MLX:rs679	flank-up	CRC risk	0.72	-0.96	EUR
microrna.org	hsa-miR-218:CABLES2:rs8668	flank-down	CRC risk	0.7, 0.91	1, 0.96	EUR, ASN
microrna.org	hsa-miR-218:CABLES2:rs747949	flank-up	CRC risk	0.95	1	ASN
Starbase	hsa-miR-216a-5p:LAMC1:rs944970	Target site	CRC risk	0.7, 0.77	0.89, 0.9	EUR, ASN
Starbase	hsa-miR-216a-5p:CABLES2:rs8668	Target site	CRC risk	0.7, 0.91	1, 0.96	EUR, ASN
microrna.org	hsa-miR-216a:LAMC1:rs944970	Target site	CRC risk	0.7, 0.77	0.89, 0.9	EUR, ASN
microrna.org	hsa-miR-216a:CABLES2:rs8668	Target site	CRC risk	0.7, 0.91	1, 0.96	EUR, ASN
Starbase	hsa-miR-21-5p:LIMA1:rs3184122	flank-down	CRC risk	0.87	0.94	EUR
Starbase	hsa-miR-211-5p:TBX3:rs8853	flank-up	CRC risk	0.82, 0.94	0.94, 0.99	EUR, ASN
microrna.org	hsa-miR-211:TBX3:rs8853	flank-up	CRC risk	0.82, 0.94	0.94, 0.99	EUR, ASN
microrna.org	hsa-miR-21:LIMA1:rs3184122	flank-down	CRC risk	0.87	0.94	EUR
microrna.org	hsa-miR-20b:RAD52:rs11571475	flank-down	CRC risk	0.82, 0.71	0.96, 0.92	EUR, ASN
microrna.org	hsa-miR-20a:RAD52:rs11571475	flank-down	CRC risk	0.82, 0.71	0.96, 0.92	EUR, ASN
Targetscan	hsa-miR-205-5p:NKX2-3:rs888208	flank-up	CRC risk	0.99, 0.95	0.99, 0.98	EUR, ASN
microrna.org	hsa-miR-205:NKX2-3:rs888208	flank-up	CRC risk	0.99, 0.95	0.99, 0.98	EUR, ASN
Starbase	hsa-miR-204-5p:TBX3:rs8853	Target site	CRC risk	0.82, 0.94	0.94, 0.99	EUR, ASN
microrna.org	hsa-miR-204:TBX3:rs8853	Target site	CRC risk	0.82, 0.94	0.94, 0.99	EUR, ASN
Starbase	hsa-miR-203a:TBX3:rs8853	flank-up	CRC risk	0.82, 0.94	0.94, 0.99	EUR, ASN
Starbase	hsa-miR-203a:LAMC1:rs1051473	flank-up	CRC risk	0.7, 0.77	0.89, 0.9	EUR, ASN
microrna.org	hsa-miR-203:MORC1:rs2715761	Target site	CRC risk	0.74	0.99	EUR
microrna.org	hsa-miR-203:LAMC1:rs1051473	flank-up	CRC risk	0.7, 0.77	0.89, 0.9	EUR, ASN
microrna.org	hsa-miR-200a:RBM16:rs9375	flank-up	CRC risk	0.85	-0.99	EUR
Starbase, Targetscan	hsa-miR-195-5p:LAMC1:rs3359	Flank-down	CRC risk	0.7, 0.77	0.89, 0.9	EUR, ASN
Starbase	hsa-miR-195-5p:LAMC1:rs1547715	flank-down	CRC risk	0.7, 0.77	0.89, 0.9	EUR, ASN
microrna.org	hsa-miR-195:LAMC1:rs3359	Flank-down	CRC risk	0.7, 0.77	0.89, 0.9	EUR, ASN
microrna.org	hsa-miR-194:LIMA1:rs9364	flank-up	CRC risk	0.92	-0.98	EUR
microrna.org	hsa-miR-186:C11orf53:rs3087967	flank-down	CRC risk	0.94, 0.98	0.97, 0.99	EUR, ASN
Starbase	hsa-miR-185-5p:SNRNP27:rs1048165	flank-up	CRC risk	0.7	0.87	EUR
microrna.org	hsa-miR-185:SNRNP27:rs1048165	flank-up	CRC risk	0.7	0.87	EUR
microrna.org	hsa-miR-183:GNB3:rs5445	Flank-down	CRC risk	0.6	0.85	ASN
microrna.org	hsa-miR-182:GREM1:rs10318	Target site	CRC risk	0.79, 0.82	0.9, 0.93	EUR, EUR
microrna.org	hsa-miR-17:RAD52:rs11571475	flank-down	CRC risk	0.82, 0.71	0.96, 0.92	EUR, ASN
Starbase, Targetscan	hsa-miR-16-5p:LAMC1:rs3359	Flank-down	CRC risk	0.7, 0.77	0.89, 0.9	EUR, ASN
Starbase	hsa-miR-16-5p:LAMC1:rs1547715	flank-down	CRC risk	0.7, 0.77	0.89, 0.9	EUR, ASN
microrna.org	hsa-miR-16:LAMC1:rs3359	Flank-down	CRC risk	0.7, 0.77	0.89, 0.9	EUR, ASN
Starbase	hsa-miR-15b-5p:LAMC1:rs3359	Flank-down	CRC risk	0.7, 0.77	0.89, 0.9	EUR, ASN
Starbase	hsa-miR-15b-5p:LAMC1:rs1547715	flank-down	CRC risk	0.7, 0.77	0.89, 0.9	EUR, ASN
microrna.org	hsa-miR-15b:LAMC1:rs3359	Flank-down	CRC risk	0.7, 0.77	0.89, 0.9	EUR, ASN
Starbase	hsa-miR-15a-5p:LAMC1:rs3359	Flank-down	CRC risk	0.7, 0.77	0.89, 0.9	EUR, ASN
Starbase	hsa-miR-15a-5p:LAMC1:rs1547715	flank-down	CRC risk	0.7, 0.77	0.89, 0.9	EUR, ASN
microrna.org	hsa-miR-15a:LAMC1:rs3359	Flank-down	CRC risk	0.7, 0.77	0.89, 0.9	EUR, ASN
Targetscan	hsa-miR-15-5p:LAMC1:rs3359	Flank-down	CRC risk	0.7, 0.77	0.89, 0.9	EUR, ASN
Starbase	hsa-miR-155-5p:SNRNP27:rs1048165	flank-up	CRC risk	0.7	0.87	EUR
Starbase	hsa-miR-155-5p:CABLES2:rs8668	Target site	CRC risk	0.7, 0.91	1, 0.96	EUR, ASN
microrna.org	hsa-miR-155:SNRNP27:rs1048165	flank-up	CRC risk	0.7	0.87	EUR
microrna.org	hsa-miR-155:CABLES2:rs8668	Target site	CRC risk	0.7, 0.91	1, 0.96	EUR, ASN
Starbase	hsa-miR-153-3p:LAMC1:rs7473	flank-up	CRC risk	0.7, 0.77	0.89, 0.9	EUR, ASN
Starbase	hsa-miR-150-5p:LAMC1:rs1547715	Target site	CRC risk	0.7, 0.77	0.89, 0.9	EUR, ASN
microrna.org	hsa-miR-150:GNB3:rs5445	flank-up	CRC risk	0.6	0.85	ASN
Starbase	hsa-miR-142-3p:SNRNP27:rs1048165	flank-up	CRC risk	0.7	0.87	EUR
microrna.org	hsa-miR-142-3p:RBM16:rs9375	Target site	CRC risk	0.85	-0.99	EUR
microrna.org	hsa-miR-141:RBM16:rs9375	flank-up	CRC risk	0.85	-0.99	EUR
microrna.org	hsa-miR-140-5p:LOC440518:rs11085537	Flank-down	CRC risk	0.6	0.93	EUR
Targetscan, microrna.org	hsa-miR-140-5p:LAMC1:rs6424890	Flank-down	CRC risk	0.7, 0.77	0.89, 0.9	EUR, ASN
microrna.org	hsa-miR-137:CABLES2:rs709206	flank-down	CRC risk	0.95	1	ASN
microrna.org	hsa-miR-136:LOC440518:rs11085537	Target site	CRC risk	0.6	0.93	EUR
Starbase	hsa-miR-129-5p:LAMC1:rs3359	flank-up	CRC risk	0.7, 0.77	0.89, 0.9	EUR, ASN
Starbase, Targetscan	hsa-miR-128-3p:KLHL18:rs295458	Target site	CRC risk	0.98	-1	EUR
Starbase	hsa-miR-128-3p:ENO2:rs11064467	Flank-down	CRC risk	0.6	0.85	ASN
microrna.org	hsa-miR-128:ENO2:rs11064467	Flank-down	CRC risk	0.6	0.85	ASN
microrna.org	hsa-miR-1271:GREM1:rs10318	Target site	CRC risk	0.79, 0.82	0.9, 0.93	EUR, EUR
microrna.org	hsa-miR-125a-3p:LOC440518:rs11085537	Flank-down	CRC risk	0.6	0.93	EUR
Starbase	hsa-miR-124-3p:LAMC1:rs7473	Flank-down	CRC risk	0.7, 0.77	0.89, 0.9	EUR, ASN
Starbase	hsa-miR-124-3p:GREM1:rs10318	Flank-down	CRC risk	0.79, 0.82	0.9, 0.93	EUR, EUR
Targetscan	hsa-miR-124-3p.2:LAMC1:rs7473	Flank-down	CRC risk	0.7, 0.77	0.89, 0.9	EUR, ASN
Targetscan	hsa-miR-124-3p.1:LAMC1:rs7473	Flank-down	CRC risk	0.7, 0.77	0.89, 0.9	EUR, ASN
microrna.org	hsa-miR-124:GNB3:rs5445	flank-up	CRC risk	0.6	0.85	ASN
Starbase	hsa-miR-122-5p:LAMC1:rs3359	Flank-down	CRC risk	0.7, 0.77	0.89, 0.9	EUR, ASN
Targetscan	hsa-miR-1193:KLHL18:rs295458	flank-up	CRC risk	0.98	-1	EUR
microrna.org	hsa-miR-107:MLX:rs679	flank-up	CRC risk	0.72	-0.96	EUR
microrna.org	hsa-miR-106b:RAD52:rs11571475	flank-down	CRC risk	0.82, 0.71	0.96, 0.92	EUR, ASN
microrna.org	hsa-miR-106a:RAD52:rs11571475	flank-down	CRC risk	0.82, 0.71	0.96, 0.92	EUR, ASN
microrna.org	hsa-miR-103:MLX:rs679	flank-up	CRC risk	0.72	-0.96	EUR
Starbase	hsa-let-7c-5p:FAM134C:rs8079855	flank-down	CRC risk	0.72	-0.97	EUR
Starbase	hsa-miR-98-5p:SLC22A23:rs9503516	flank-up	CRC survival	0.78	0.97	EUR
Starbase	hsa-miR-96-5p:SLC22A23:rs9501975	flank-up	CRC survival	0.78	0.97	EUR
Starbase	hsa-miR-96-5p:SLC22A23:rs9501974	Target site	CRC survival	0.78	0.97	EUR
Starbase, Targetscan	hsa-miR-9-5p:SLC22A23:rs9503516	Target site	CRC survival	0.78	0.97	EUR
Starbase	hsa-miR-4500:SLC22A23:rs9503516	flank-up	CRC survival	0.78	0.97	EUR
Starbase	hsa-miR-4458:SLC22A23:rs9503516	flank-up	CRC survival	0.78	0.97	EUR
Starbase	hsa-miR-432-3p:SLC22A23:rs45629235	flank-up	CRC survival	0.78	0.97	EUR
microrna.org	hsa-miR-431:APOBEC2:rs2076472	Target site	CRC survival	1	1	EUR
microrna.org	hsa-miR-338-3p:SLC22A23:rs1127466	flank-up	CRC survival	0.78	0.97	EUR
Starbase	hsa-miR-302e:SLC22A23:rs1127470	flank-up	CRC survival	0.75	0.94	EUR
Starbase	hsa-miR-27b-3p:SLC22A23:rs45629235	flank-down	CRC survival	0.78	0.97	EUR
Starbase	hsa-miR-27a-3p:SLC22A23:rs45629235	flank-down	CRC survival	0.78	0.97	EUR
Starbase	hsa-miR-20b-5p:SLC22A23:rs9501975	flank-down	CRC survival	0.78	0.97	EUR
Starbase	hsa-miR-20a-5p:SLC22A23:rs9501975	flank-down	CRC survival	0.78	0.97	EUR
Starbase	hsa-miR-203a:SLC22A23:rs9501975	flank-down	CRC survival	0.78	0.97	EUR
microrna.org	hsa-miR-203:SLC22A23:rs9501973	flank-down	CRC survival	0.78	0.97	EUR
Starbase	hsa-miR-183-5p:SLC22A23:rs1127470	flank-up	CRC survival	0.75	0.94	EUR
Starbase	hsa-miR-182-5p:SLC22A23:rs9501975	flank-up	CRC survival	0.78	0.97	EUR
Starbase	hsa-miR-182-5p:SLC22A23:rs9501974	Target site	CRC survival	0.78	0.97	EUR
Starbase	hsa-miR-181c-5p:SLC22A23:rs9501975	Target site	CRC survival	0.78	0.97	EUR
Starbase	hsa-miR-181c-5p:SLC22A23:rs9501974	flank-down	CRC survival	0.78	0.97	EUR
microrna.org	hsa-miR-181c:SLC22A23:rs9501975	Target site	CRC survival	0.78	0.97	EUR
microrna.org	hsa-miR-181c:SLC22A23:rs9501974	flank-down	CRC survival	0.78	0.97	EUR
Starbase	hsa-miR-181b-5p:SLC22A23:rs9501975	Target site	CRC survival	0.78	0.97	EUR
Starbase	hsa-miR-181b-5p:SLC22A23:rs9501974	flank-down	CRC survival	0.78	0.97	EUR
microrna.org	hsa-miR-181b:SLC22A23:rs9501975	Target site	CRC survival	0.78	0.97	EUR
microrna.org	hsa-miR-181b:SLC22A23:rs9501974	flank-down	CRC survival	0.78	0.97	EUR
Starbase	hsa-miR-17-5p:SLC22A23:rs9501975	flank-down	CRC survival	0.78	0.97	EUR
microrna.org	hsa-miR-137:SLC22A23:rs9503517	flank-up	CRC survival	0.78	0.97	EUR
Starbase, Targetscan, microrna.org	hsa-miR-137:SLC22A23:rs9503516	flank-down	CRC survival	0.78	0.97	EUR
Starbase	hsa-miR-137:C6orf85:rs9503517	flank-up	CRC survival	0.78	0.97	EUR
Starbase	hsa-miR-137:C6orf85:rs9503516	flank-down	CRC survival	0.78	0.97	EUR
Starbase	hsa-miR-1297:SLC22A23:rs9503517	flank-up	CRC survival	0.78	0.97	EUR
Starbase	hsa-miR-1297:SLC22A23:rs9503516	flank-down	CRC survival	0.78	0.97	EUR
Starbase	hsa-miR-1297:SLC22A23:rs9501975	flank-up	CRC survival	0.78	0.97	EUR
Starbase	hsa-miR-1297:SLC22A23:rs9501974	flank-down	CRC survival	0.78	0.97	EUR
Starbase, microrna.org	hsa-miR-125a-3p:LARP4B:rs4229	Target site	CRC survival	0.62	-0.87	EUR
Starbase	hsa-miR-124-3p:LARP4B:rs7703	flank-down	CRC survival	0.69	-0.89	EUR
Starbase	hsa-miR-106b-5p:SLC22A23:rs9501975	flank-down	CRC survival	0.78	0.97	EUR
Starbase	hsa-miR-106a-5p:SLC22A23:rs9501975	flank-down	CRC survival	0.78	0.97	EUR
Starbase	hsa-let-7i-5p:SLC22A23:rs9503516	flank-up	CRC survival	0.78	0.97	EUR
Starbase	hsa-let-7g-5p:SLC22A23:rs9503516	flank-up	CRC survival	0.78	0.97	EUR
Starbase	hsa-let-7f-5p:SLC22A23:rs9503516	flank-up	CRC survival	0.78	0.97	EUR
Starbase	hsa-let-7e-5p:SLC22A23:rs9503516	flank-up	CRC survival	0.78	0.97	EUR
Starbase	hsa-let-7d-5p:SLC22A23:rs9503516	flank-up	CRC survival	0.78	0.97	EUR
Starbase	hsa-let-7c-5p:SLC22A23:rs9503516	flank-up	CRC survival	0.78	0.97	EUR
Starbase	hsa-let-7b-5p:SLC22A23:rs9503516	flank-up	CRC survival	0.78	0.97	EUR
Starbase	hsa-let-7a-5p:SLC22A23:rs9503516	flank-up	CRC survival	0.78	0.97	EUR
