# Supplementary material for: An in silico approach to identify and prioritize miRNAs target sites polymorphisms in colorectal cancer and obesity
Source: Cancer Med. 2020 Oct 18;9(24):9511–28. doi: 10.1002/cam4.3546 (PMC7774712; doi:10.1002/cam4.3546)
Supplement: Supplementary file 2 — Supplementary Material [file CAM4-9-9511-s002.xlsx]

## Sheet: obesity
			mode1		mode2
Category	Interaction	SNP	d_max	p-value	d_max	p-value
AT	hsa-miR-29a:KCNH5:rs4902176	rs4902176	0.0373	0.5795	7.8169	0.0613
AT	hsa-miR-197:KCNH5:rs4902176	rs4902176	0.0373	0.5795	7.8169	0.0613
AT	hsa-miR-136:KCNH5:rs4902176	rs4902176	0.0373	0.5795	7.8169	0.0613
AT	hsa-miR-544:T:rs1134482	rs1134482	0.016	0.6254	2.0909	0.3351
AT	hsa-miR-448:T:rs1134482	rs1134482	0.016	0.6254	2.0909	0.3351
AT	hsa-miR-422a:T:rs1134482	rs1134482	0.016	0.6254	2.0909	0.3351
AT	hsa-miR-378:T:rs1134482	rs1134482	0.016	0.6254	2.0909	0.3351
AT	hsa-miR-370:T:rs1134482	rs1134482	0.016	0.6254	2.0909	0.3351
AT	hsa-miR-23b:T:rs1134482	rs1134482	0.016	0.6254	2.0909	0.3351
AT	hsa-miR-23a:T:rs1134482	rs1134482	0.016	0.6254	2.0909	0.3351
AT	hsa-miR-155:T:rs1134482	rs1134482	0.016	0.6254	2.0909	0.3351
AT	hsa-miR-153:T:rs1134482	rs1134482	0.016	0.6254	2.0909	0.3351
AT	hsa-miR-137:T:rs1134482	rs1134482	0.016	0.6254	2.0909	0.3351
AT	hsa-miR-129-5p:T:rs1134482	rs1134482	0.016	0.6254	2.0909	0.3351
AT	hsa-miR-544:T:rs1134481	rs1134481	0.0011	0.9536	0.0384	0.9711
AT	hsa-miR-448:T:rs1134481	rs1134481	0.0011	0.9536	0.0384	0.9711
AT	hsa-miR-422a:T:rs1134481	rs1134481	0.0011	0.9536	0.0384	0.9711
AT	hsa-miR-378:T:rs1134481	rs1134481	0.0011	0.9536	0.0384	0.9711
AT	hsa-miR-370:T:rs1134481	rs1134481	0.0011	0.9536	0.0384	0.9711
AT	hsa-miR-23b:T:rs1134481	rs1134481	0.0011	0.9536	0.0384	0.9711
AT	hsa-miR-23a:T:rs1134481	rs1134481	0.0011	0.9536	0.0384	0.9711
AT	hsa-miR-219-5p:T:rs1134481	rs1134481	0.0011	0.9536	0.0384	0.9711
AT	hsa-miR-155:T:rs1134481	rs1134481	0.0011	0.9536	0.0384	0.9711
AT	hsa-miR-153:T:rs1134481	rs1134481	0.0011	0.9536	0.0384	0.9711
AT	hsa-miR-137:T:rs1134481	rs1134481	0.0011	0.9536	0.0384	0.9711
AT	hsa-miR-129-5p:T:rs1134481	rs1134481	0.0011	0.9536	0.0384	0.9711
AT	hsa-miR-218:T:rs1056053	rs1056053	0.1035	0.2163	0.8564	0.7329
AT	hsa-miR-17:T:rs1056053	rs1056053	0.1035	0.2163	0.8564	0.7329
AT	hsa-miR-106a:T:rs1056053	rs1056053	0.1035	0.2163	0.8564	0.7329
AT	hsa-miR-758-3p:ZNF664:rs1048497	rs1048497	0.0034	0.9046	0.1444	0.9456
AT	hsa-miR-758:ZNF664:rs1048497	rs1048497	0.0034	0.9046	0.1444	0.9456
AT	hsa-miR-487b-3p:ZNF664:rs1048497	rs1048497	0.0034	0.9046	0.1444	0.9456
AT	hsa-miR-487b:ZNF664:rs1048497	rs1048497	0.0034	0.9046	0.1444	0.9456
AT	hsa-miR-17-3p:ZNF664:rs1048497	rs1048497	0.0034	0.9046	0.1444	0.9456
AT	hsa-miR-139-5p:ZNF664:rs1048497	rs1048497	0.0034	0.9046	0.1444	0.9456
AT	hsa-miR-124-3p:ZNF664:rs1048497	rs1048497	0.0034	0.9046	0.1444	0.9456
AT, AT	hsa-miR-455-3p.2:TP73:rs9662633	rs9662633	0.0092	0.8564	1.7557	0.6053
AT, AT	hsa-miR-186:MLLT10:rs78154192	rs78154192	0.0812	0.2762	3.0454	0.3197
AT, AT	hsa-miR-502-5p:TP73:rs61735051	rs61735051	0.0581	0.4861	1.418	0.6449
AT, AT	hsa-miR-328-3p:TP73:rs61735051	rs61735051	0.0581	0.4861	1.418	0.6449
AT, AT	hsa-miR-328:TP73:rs61735051	rs61735051	0.0581	0.4861	1.418	0.6449
AT, AT	hsa-miR-142-3p:TP73:rs61735051	rs61735051	0.0581	0.4861	1.418	0.6449
AT, AT	hsa-miR-9:ZPBP2:rs117846478	rs117846478	0.1192	0.1638	0.1902	0.9178
AT, AT	hsa-miR-496:ZPBP2:rs117846478	rs117846478	0.1192	0.1638	0.1902	0.9178
AT, AT	hsa-miR-377:ZPBP2:rs117846478	rs117846478	0.1192	0.1638	0.1902	0.9178
AT, AT	hsa-miR-129-5p:ZPBP2:rs117846478	rs117846478	0.1192	0.1638	0.1902	0.9178
FM	hsa-miR-93-5p:LASS2:rs8444	rs8444	0.053	0.4807	1.4231	0.6273
FM	hsa-miR-93:LASS2:rs8444	rs8444	0.053	0.4807	1.4231	0.6273
FM	hsa-miR-4500:CERS2:rs8444	rs8444	0.053	0.4807	1.4231	0.6273
FM	hsa-miR-212-5p:CERS2:rs8444	rs8444	0.053	0.4807	1.4231	0.6273
FM	hsa-miR-101-3p:EDEM3:rs6663178	rs6663178	0.0449	0.4495	2.4918	0.3925
FM	hsa-miR-28-5p:MAFF:rs5995550	rs5995550	0.0127	0.7853	0.9366	0.7266
FM	hsa-miR-129-5p:MAFF:rs5995550	rs5995550	0.0127	0.7853	0.9366	0.7266
FM	hsa-miR-31:NOX5:rs2277552	rs2277552	0.134	0.2032	2.4055	0.4451
FM	hsa-miR-590-3p:EDEM3:rs1061508	rs1061508	0.0011	0.9613	1.3534	0.5996
FM	hsa-miR-23b:GRB14:rs1051160	rs1051160	0.0518	0.4323	0.0745	0.9736
FM	hsa-miR-23a:GRB14:rs1051160	rs1051160	0.0518	0.4323	0.0745	0.9736
FM	hsa-miR-181d:GRB14:rs1051160	rs1051160	0.0518	0.4323	0.0745	0.9736
FM	hsa-miR-181c:GRB14:rs1051160	rs1051160	0.0518	0.4323	0.0745	0.9736
FM	hsa-miR-181b:GRB14:rs1051160	rs1051160	0.0518	0.4323	0.0745	0.9736
FM	hsa-miR-181a:GRB14:rs1051160	rs1051160	0.0518	0.4323	0.0745	0.9736
FM	hsa-miR-135b:GRB14:rs1051160	rs1051160	0.0518	0.4323	0.0745	0.9736
FM	hsa-miR-129-5p:GRB14:rs1051160	rs1051160	0.0518	0.4323	0.0745	0.9736
FM	hsa-miR-125a-3p:GRB14:rs1051160	rs1051160	0.0518	0.4323	0.0745	0.9736
FM	hsa-miR-539-5p:EDEM3:rs1046239	rs1046239	0.0322	0.5257	1.2012	0.6169
FM	hsa-miR-496:EDEM3:rs1046239	rs1046239	0.0322	0.5257	1.2012	0.6169
FM	hsa-miR-429:EDEM3:rs1046239	rs1046239	0.0322	0.5257	1.2012	0.6169
FM	hsa-miR-429:C1orf22:rs1046239	rs1046239	0.0322	0.5257	1.2012	0.6169
FM	hsa-miR-200c-3p:EDEM3:rs1046239	rs1046239	0.0322	0.5257	1.2012	0.6169
FM	hsa-miR-200c-3p:C1orf22:rs1046239	rs1046239	0.0322	0.5257	1.2012	0.6169
FM	hsa-miR-200c:EDEM3:rs1046239	rs1046239	0.0322	0.5257	1.2012	0.6169
FM	hsa-miR-200b-3p:EDEM3:rs1046239	rs1046239	0.0322	0.5257	1.2012	0.6169
FM	hsa-miR-200b-3p:C1orf22:rs1046239	rs1046239	0.0322	0.5257	1.2012	0.6169
FM	hsa-miR-200b:EDEM3:rs1046239	rs1046239	0.0322	0.5257	1.2012	0.6169
FM, FM	hsa-miR-150:MAFF:rs9610915	rs9610915	0.0797	0.3566	3.304	0.3231
FM, FM	hsa-miR-191-3p:SLC35A1:rs55960393	rs55960393	0.0579	0.3751	3.3387	0.2868
FM, FM	hsa-miR-93-5p:ORC3L:rs28381552	rs28381552	0.0111	0.7713	0.686	0.7586
FM, FM	hsa-miR-520f-3p:ORC3L:rs28381552	rs28381552	0.0111	0.7713	0.686	0.7586
FM, FM	hsa-miR-520d-3p:ORC3L:rs28381552	rs28381552	0.0111	0.7713	0.686	0.7586
FM, FM	hsa-miR-520c-3p:ORC3L:rs28381552	rs28381552	0.0111	0.7713	0.686	0.7586
FM, FM	hsa-miR-520b:ORC3L:rs28381552	rs28381552	0.0111	0.7713	0.686	0.7586
FM, FM	hsa-miR-519b-3p:ORC3L:rs28381552	rs28381552	0.0111	0.7713	0.686	0.7586
FM, FM	hsa-miR-519a-3p:ORC3L:rs28381552	rs28381552	0.0111	0.7713	0.686	0.7586
FM, FM	hsa-miR-512-3p:ORC3L:rs28381552	rs28381552	0.0111	0.7713	0.686	0.7586
FM, FM	hsa-miR-373-3p:ORC3L:rs28381552	rs28381552	0.0111	0.7713	0.686	0.7586
FM, FM	hsa-miR-302a-3p:ORC3L:rs28381552	rs28381552	0.0111	0.7713	0.686	0.7586
FM, FM	hsa-miR-20a-5p:ORC3L:rs28381552	rs28381552	0.0111	0.7713	0.686	0.7586
FM, FM	hsa-miR-18a-5p:ORC3L:rs28381552	rs28381552	0.0111	0.7713	0.686	0.7586
FM, FM	hsa-miR-144-3p:ORC3L:rs28381552	rs28381552	0.0111	0.7713	0.686	0.7586
FM, FM	hsa-miR-144:ORC3L:rs28381552	rs28381552	0.0111	0.7713	0.686	0.7586
FM, FM	hsa-miR-122-5p:ORC3L:rs28381552	rs28381552	0.0111	0.7713	0.686	0.7586
FM, FM	hsa-miR-106b-5p:ORC3L:rs28381552	rs28381552	0.0111	0.7713	0.686	0.7586
FM, FM	hsa-miR-106a-5p:ORC3L:rs28381552	rs28381552	0.0111	0.7713	0.686	0.7586
FM, FM	hsa-miR-9:ORC3L:rs2307393	rs2307393	0.0385	0.5093	0.8495	0.7348
FM, FM	hsa-miR-544:ORC3L:rs2307393	rs2307393	0.0385	0.5093	0.8495	0.7348
FM, FM	hsa-miR-26a:ORC3L:rs2307389	rs2307389	0.0023	0.9293	0.1193	0.9547
FM, FM	hsa-miR-19a:ORC3L:rs2307389	rs2307389	0.0023	0.9293	0.1193	0.9547
FM, FM, FM, FM	hsa-miR-296-3p:IGF2BP1:rs11655950	rs11655950	0.0012	0.9618	0.0704	0.9771
FM, FM, FM, FM	hsa-miR-497:CTSS:rs1136808	rs1136808	0.1179	0.1771	5.6861	0.1173
FM, FM, FM, FM	hsa-miR-16:CTSS:rs1136808	rs1136808	0.1179	0.1771	5.6861	0.1173
FM, FM, FM, FM	hsa-miR-15b:CTSS:rs1136808	rs1136808	0.1179	0.1771	5.6861	0.1173
FM, FM, FM, FM	hsa-miR-15a:CTSS:rs1136808	rs1136808	0.1179	0.1771	5.6861	0.1173
Ob	hsa-miR-539-5p:ZNF248:rs9418295	rs9418295	0.2386	0.0437	9.0314	0.0406
Ob	hsa-miR-410-3p:ZNF248:rs9418295	rs9418295	0.2386	0.0437	9.0314	0.0406
Ob	hsa-miR-410:ZNF248:rs9418295	rs9418295	0.2386	0.0437	9.0314	0.0406
Ob	hsa-miR-154:ZNF248:rs9418295	rs9418295	0.2386	0.0437	9.0314	0.0406
Ob	hsa-miR-449b-5p:ZNF248:rs9417265	rs9417265	0.0179	0.6993	0.3148	0.8959
Ob	hsa-miR-449b:ZNF248:rs9417265	rs9417265	0.0179	0.6993	0.3148	0.8959
Ob	hsa-miR-449a:ZNF248:rs9417265	rs9417265	0.0179	0.6993	0.3148	0.8959
Ob	hsa-miR-34c-5p:ZNF248:rs9417265	rs9417265	0.0179	0.6993	0.3148	0.8959
Ob	hsa-miR-34a-5p:ZNF248:rs9417265	rs9417265	0.0179	0.6993	0.3148	0.8959
Ob	hsa-miR-34a:ZNF248:rs9417265	rs9417265	0.0179	0.6993	0.3148	0.8959
Ob	hsa-miR-181d-5p:NINJ1:rs7033638	rs7033638	0.0112	0.7503	3.151	0.2654
Ob	hsa-miR-340-5p:LRRFIP1:rs62194228	rs62194228	0.0001	0.9751	0.1843	0.6257
Ob	hsa-miR-340:LRRFIP1:rs62194228	rs62194228	0.0001	0.9751	0.1843	0.6257
Ob	hsa-miR-875-5p:LRRFIP1:rs56151225	rs56151225	0.0021	0.9328	1.7556	0.5161
Ob	hsa-miR-34c-5p:LRRFIP1:rs56151225	rs56151225	0.0021	0.9328	1.7556	0.5161
Ob	hsa-miR-34a-5p:LRRFIP1:rs56151225	rs56151225	0.0021	0.9328	1.7556	0.5161
Ob	hsa-miR-216a-5p:LRRFIP1:rs56151225	rs56151225	0.0021	0.9328	1.7556	0.5161
Ob	hsa-miR-216a:LRRFIP1:rs56151225	rs56151225	0.0021	0.9328	1.7556	0.5161
Ob	hsa-miR-212-3p:LRRFIP1:rs56151225	rs56151225	0.0021	0.9328	1.7556	0.5161
Ob	hsa-miR-212:LRRFIP1:rs56151225	rs56151225	0.0021	0.9328	1.7556	0.5161
Ob	hsa-miR-194-5p:LRRFIP1:rs56151225	rs56151225	0.0021	0.9328	1.7556	0.5161
Ob	hsa-miR-194:LRRFIP1:rs56151225	rs56151225	0.0021	0.9328	1.7556	0.5161
Ob	hsa-miR-132-3p:LRRFIP1:rs56151225	rs56151225	0.0021	0.9328	1.7556	0.5161
Ob	hsa-miR-132:LRRFIP1:rs56151225	rs56151225	0.0021	0.9328	1.7556	0.5161
Ob	hsa-let-7i-5p:LRRFIP1:rs56151225	rs56151225	0.0021	0.9328	1.7556	0.5161
Ob	hsa-let-7g-5p:LRRFIP1:rs56151225	rs56151225	0.0021	0.9328	1.7556	0.5161
Ob	hsa-let-7f-5p:LRRFIP1:rs56151225	rs56151225	0.0021	0.9328	1.7556	0.5161
Ob	hsa-let-7d-5p:LRRFIP1:rs56151225	rs56151225	0.0021	0.9328	1.7556	0.5161
Ob	hsa-let-7c-5p:LRRFIP1:rs56151225	rs56151225	0.0021	0.9328	1.7556	0.5161
Ob	hsa-let-7b-5p:LRRFIP1:rs56151225	rs56151225	0.0021	0.9328	1.7556	0.5161
Ob	hsa-let-7a-5p:LRRFIP1:rs56151225	rs56151225	0.0021	0.9328	1.7556	0.5161
Ob	hsa-miR-33b-5p:LRRFIP1:rs55874185	rs55874185	0.0438	0.4405	1.9391	0.4691
Ob	hsa-miR-215:LRRFIP1:rs55874185	rs55874185	0.0438	0.4405	1.9391	0.4691
Ob	hsa-miR-19b-3p:LRRFIP1:rs55874185	rs55874185	0.0438	0.4405	1.9391	0.4691
Ob	hsa-miR-19b:LRRFIP1:rs55874185	rs55874185	0.0438	0.4405	1.9391	0.4691
Ob	hsa-miR-19a-3p:LRRFIP1:rs55874185	rs55874185	0.0438	0.4405	1.9391	0.4691
Ob	hsa-miR-19a:LRRFIP1:rs55874185	rs55874185	0.0438	0.4405	1.9391	0.4691
Ob	hsa-miR-192-5p:LRRFIP1:rs55874185	rs55874185	0.0438	0.4405	1.9391	0.4691
Ob	hsa-miR-192:LRRFIP1:rs55874185	rs55874185	0.0438	0.4405	1.9391	0.4691
Ob	hsa-miR-18b:LRRFIP1:rs55874185	rs55874185	0.0438	0.4405	1.9391	0.4691
Ob	hsa-miR-18a:LRRFIP1:rs55874185	rs55874185	0.0438	0.4405	1.9391	0.4691
Ob	hsa-miR-138-5p:NINJ1:rs1127857	rs1127857	0.0309	0.6385	2.5832	0.4643
Ob	hsa-miR-138:NINJ1:rs1127857	rs1127857	0.0309	0.6385	2.5832	0.4643
Ob	hsa-miR-509-3p:NINJ1:rs1127851	rs1127851	0.0186	0.7575	0.0544	0.9863
Ob	hsa-miR-542-3p:CCDC77:rs1048466	rs1048466	0.0037	0.9076	2.0722	0.4594
Ob	hsa-miR-184:CCDC77:rs1048466	rs1048466	0.0037	0.9076	2.0722	0.4594
Ob, Ob, Ob, Ob, W-B, W-B, W-B, W-B, W-B, W-B, W-B, W-B, W-B, W-B, W-B	hsa-miR-411-3p:TFAP2B:rs62405438	rs62405438	0.0496	0.3244	7.2582	0.0519
Ob, Ob, W-B, W-B, W-B, W-B, W-B, W-B, W-B, W-B, WHR, FM	hsa-miR-708:ATP2A1:rs10499	rs10499	0.0683	0.4045	11.3572	0.016
Ob, Ob, W-B, W-B, W-B, W-B, W-B, W-B, W-B, W-B, WHR, FM	hsa-miR-491-5p:ATP2A1:rs10499	rs10499	0.0683	0.4045	11.3572	0.016
Ob, Ob, W-B, W-B, W-B, W-B, W-B, W-B, W-B, W-B, WHR, FM	hsa-miR-28-5p:ATP2A1:rs10499	rs10499	0.0683	0.4045	11.3572	0.016
Ob, W-B	hsa-miR-7-5p:HOXB5:rs9299	rs9299	0.0204	0.7195	2.8155	0.3848
Ob, W-B	hsa-miR-7:HOXB5:rs9299	rs9299	0.0204	0.7195	2.8155	0.3848
Ob, W-B	hsa-miR-222-3p:LOC404266:rs9299	rs9299	0.0204	0.7195	2.8155	0.3848
Ob, W-B	hsa-miR-185-5p:HOXB5:rs9299	rs9299	0.0204	0.7195	2.8155	0.3848
Ob, W-B	hsa-miR-185:HOXB5:rs9299	rs9299	0.0204	0.7195	2.8155	0.3848
Ob, W-B, W-B	hsa-miR-326:FAIM2:rs7132908	rs7132908	0.0247	0.68	1.1431	0.6905
Ob, W-B, W-B	hsa-miR-185:FAIM2:rs7132908	rs7132908	0.0247	0.68	1.1431	0.6905
Ob, W-B, W-B	hsa-miR-96:FAIM2:rs3205718	rs3205718	0.1851	0.1238	2.295	0.4628
Ob, W-B, W-B	hsa-miR-1271:FAIM2:rs3205718	rs3205718	0.1851	0.1238	2.295	0.4628
Ob, W-B, W-B, W-B, W-B	hsa-miR-144-3p:GNAI3:rs41280328	rs41280328	0.032	0.544	4.4315	0.1915
Ob, W-B, W-B, W-B, W-B	hsa-miR-144:GNAI3:rs41280328	rs41280328	0.032	0.544	4.4315	0.1915
Ob, W-B, W-B, W-B, W-B	hsa-miR-139-5p:GNAI3:rs41280328	rs41280328	0.032	0.544	4.4315	0.1915
Ob, W-B, W-B, W-B, W-B, W-B, W-B, W-B, W-B, W-B, W-B, W-B, W-B, WHR, FM, FM, FM, FM	hsa-miR-422a:TUFM:rs3088215	rs3088215	0.0359	0.5899	0.2071	0.9403
Ob, W-B, W-B, W-B, W-B, W-B, W-B, W-B, W-B, W-B, W-B, W-B, W-B, WHR, FM, FM, FM, FM	hsa-miR-378:TUFM:rs3088215	rs3088215	0.0359	0.5899	0.2071	0.9403
Ob, W-B, W-B, W-B, W-B, W-B, W-B, W-B, W-B, W-B, W-B, W-B, W-B, WHR, FM, FM, FM, FM	hsa-miR-330-5p:TUFM:rs3088215	rs3088215	0.0359	0.5899	0.2071	0.9403
Ob, W-B, W-B, W-B, W-B, W-B, W-B, W-B, W-B, W-B, W-B, W-B, W-B, WHR, FM, FM, FM, FM	hsa-miR-326:TUFM:rs3088215	rs3088215	0.0359	0.5899	0.2071	0.9403
Ob, W-B, W-B, W-B, W-B, W-B, W-B, W-B, WHR, WHR, WHR, WHR, WHR, WHR	hsa-miR-150-5p:TRIM66:rs4929924	rs4929924	0.2808	0.0301	3.0494	0.3129
Ob, W-B, W-B, WHR, WHR, WHR	hsa-miR-506-3p:ADCY9:rs879620	rs879620	0.0721	0.3876	2.1342	0.4898
Ob, W-B, W-B, WHR, WHR, WHR	hsa-miR-142-3p:AK5:rs4949660	rs4949660	0.0114	0.7904	0.548	0.8185
Ob, W-B, W-B, WHR, WHR, WHR	hsa-miR-134:AK5:rs4949660	rs4949660	0.0114	0.7904	0.548	0.8185
Ob, W-B, W-B, WHR, WHR, WHR	hsa-miR-24-3p:ADCY9:rs2531995	rs2531995	0.0017	0.9602	3.2388	0.3307
Ob, W-B, W-B, WHR, WHR, WHR	hsa-miR-193a-3p:ADCY9:rs2531995	rs2531995	0.0017	0.9602	3.2388	0.3307
Ob, W-B, W-B, WHR, WHR, WHR	hsa-miR-7-5p:ADCY9:rs2238435	rs2238435	0.1293	0.2131	7.8499	0.0605
W-B	hsa-miR-185:PDS5B:rs9596233	rs9596233	0.0349	0.504	1.2898	0.5967
W-B	hsa-miR-99a-5p:ARL3:rs8354	rs8354	0.0697	0.3317	1.6369	0.5439
W-B	hsa-miR-4262:ARL3:rs8354	rs8354	0.0697	0.3317	1.6369	0.5439
W-B	hsa-miR-182-3p:ARL3:rs8354	rs8354	0.0697	0.3317	1.6369	0.5439
W-B	hsa-miR-136-5p:ARL3:rs8354	rs8354	0.0697	0.3317	1.6369	0.5439
W-B	hsa-miR-136:ARL3:rs8354	rs8354	0.0697	0.3317	1.6369	0.5439
W-B	hsa-miR-491-5p:C12orf24:rs7956133	rs7956133	0.1149	0.2465	3.2452	0.33
W-B	hsa-miR-542-3p:UBE3C:rs7807	rs7807	0.1815	0.0859	2.3079	0.4202
W-B	hsa-miR-376c-3p:UBE3C:rs7807	rs7807	0.1815	0.0859	2.3079	0.4202
W-B	hsa-miR-376c:UBE3C:rs7807	rs7807	0.1815	0.0859	2.3079	0.4202
W-B	hsa-miR-148a-3p:UBE3C:rs7807	rs7807	0.1815	0.0859	2.3079	0.4202
W-B	hsa-miR-148a:UBE3C:rs7807	rs7807	0.1815	0.0859	2.3079	0.4202
W-B	hsa-miR-96:FLJ43963:rs78063414	rs78063414	0.0269	0.4732	0.886	0.5567
W-B	hsa-miR-377:FLJ43963:rs78063414	rs78063414	0.0269	0.4732	0.886	0.5567
W-B	hsa-miR-367:FLJ43963:rs78063414	rs78063414	0.0269	0.4732	0.886	0.5567
W-B	hsa-miR-181d:FLJ43963:rs78063414	rs78063414	0.0269	0.4732	0.886	0.5567
W-B	hsa-miR-1271:FLJ43963:rs78063414	rs78063414	0.0269	0.4732	0.886	0.5567
W-B	hsa-miR-9-5p:UHRF1BP1:rs77691949	rs77691949	0.0304	0.6316	0.5103	0.8532
W-B	hsa-miR-136:ARHGEF38:rs77096541	rs77096541	0.1405	0.1389	3.2364	0.2906
W-B	hsa-miR-874:TAL1:rs75805593	rs75805593	0.0705	0.3281	0.7787	0.7547
W-B	hsa-miR-346:TAL1:rs75805593	rs75805593	0.0705	0.3281	0.7787	0.7547
W-B	hsa-miR-199b-5p:TAL1:rs75805593	rs75805593	0.0705	0.3281	0.7787	0.7547
W-B	hsa-miR-199a-5p:TAL1:rs75805593	rs75805593	0.0705	0.3281	0.7787	0.7547
W-B	hsa-miR-204:TAL1:rs75550682	rs75550682	0.0109	0.8237	0.7145	0.7977
W-B	hsa-miR-448:C6orf106:rs72900436	rs72900436	0.1328	0.2057	4.8857	0.1819
W-B	hsa-miR-153-3p:C6orf106:rs72900436	rs72900436	0.1328	0.2057	4.8857	0.1819
W-B	hsa-miR-23a:LOC100128398:rs7259149	rs7259149	0.1969	0.0469	5.7538	0.092
W-B	hsa-miR-23b:LOC100128398:rs7259149	rs7259149	0.1969	0.0469	5.7538	0.092
W-B	hsa-miR-383-5p:SNX11:rs7222136	rs7222136	0.0308	0.6281	1.4591	0.6196
W-B	hsa-miR-194-5p:SNX11:rs7222136	rs7222136	0.0308	0.6281	1.4591	0.6196
W-B	hsa-miR-194:SNX11:rs7222136	rs7222136	0.0308	0.6281	1.4591	0.6196
W-B	hsa-miR-410:BAG5:rs7154948	rs7154948	0.004	0.9045	0.1159	0.9574
W-B	hsa-miR-141:BAG5:rs7154948	rs7154948	0.004	0.9045	0.1159	0.9574
W-B	hsa-miR-506-3p:QKI:rs715020	rs715020	0.188	0.081	2.6661	0.364
W-B	hsa-miR-4500:QKI:rs715020	rs715020	0.188	0.081	2.6661	0.364
W-B	hsa-miR-381-3p:QKI:rs715020	rs715020	0.188	0.081	2.6661	0.364
W-B	hsa-miR-381:QKI:rs715020	rs715020	0.188	0.081	2.6661	0.364
W-B	hsa-miR-300:QKI:rs715020	rs715020	0.188	0.081	2.6661	0.364
W-B	hsa-miR-18b-5p:QKI:rs715020	rs715020	0.188	0.081	2.6661	0.364
W-B	hsa-miR-18a-5p:QKI:rs715020	rs715020	0.188	0.081	2.6661	0.364
W-B	hsa-let-7i-5p:QKI:rs715020	rs715020	0.188	0.081	2.6661	0.364
W-B	hsa-let-7g-5p:QKI:rs715020	rs715020	0.188	0.081	2.6661	0.364
W-B	hsa-let-7f-5p:QKI:rs715020	rs715020	0.188	0.081	2.6661	0.364
W-B	hsa-let-7e-5p:QKI:rs715020	rs715020	0.188	0.081	2.6661	0.364
W-B	hsa-let-7c-5p:QKI:rs715020	rs715020	0.188	0.081	2.6661	0.364
W-B	hsa-let-7a-5p:QKI:rs715020	rs715020	0.188	0.081	2.6661	0.364
W-B	hsa-miR-539-5p:GLT8D1:rs6976	rs6976	0.0004	0.9848	0.0099	0.997
W-B	hsa-miR-539:GLT8D1:rs6976	rs6976	0.0004	0.9848	0.0099	0.997
W-B	hsa-miR-384:GLT8D1:rs6976	rs6976	0.0004	0.9848	0.0099	0.997
W-B	hsa-miR-134:CBX1:rs6847	rs6847	0.0108	0.79	1.8096	0.5088
W-B	hsa-miR-499a-5p:CSNK2B:rs5872	rs5872	0.2219	0.0669	7.1629	0.0774
W-B	hsa-miR-499-5p:CSNK2B:rs5872	rs5872	0.2219	0.0669	7.1629	0.0774
W-B	hsa-miR-488-3p:CSNK2B:rs5872	rs5872	0.2219	0.0669	7.1629	0.0774
W-B	hsa-miR-488:CSNK2B:rs5872	rs5872	0.2219	0.0669	7.1629	0.0774
W-B	hsa-miR-296-3p:CSNK2B:rs5872	rs5872	0.2219	0.0669	7.1629	0.0774
W-B	hsa-miR-182-5p:CSNK2B:rs5872	rs5872	0.2219	0.0669	7.1629	0.0774
W-B	hsa-miR-182:CSNK2B:rs5872	rs5872	0.2219	0.0669	7.1629	0.0774
W-B	hsa-miR-125a-3p:CSNK2B:rs5872	rs5872	0.2219	0.0669	7.1629	0.0774
W-B	hsa-miR-92b-3p:FAM120A:rs564	rs564	0	0.9998	2.7234	0.3739
W-B	hsa-miR-92b:FAM120A:rs564	rs564	0	0.9998	2.7234	0.3739
W-B	hsa-miR-92a-3p:FAM120A:rs564	rs564	0	0.9998	2.7234	0.3739
W-B	hsa-miR-92a:FAM120A:rs564	rs564	0	0.9998	2.7234	0.3739
W-B	hsa-miR-507:FAM120A:rs564	rs564	0	0.9998	2.7234	0.3739
W-B	hsa-miR-503-5p:FAM120A:rs564	rs564	0	0.9998	2.7234	0.3739
W-B	hsa-miR-448:FAM120A:rs564	rs564	0	0.9998	2.7234	0.3739
W-B	hsa-miR-424-5p:FAM120A:rs564	rs564	0	0.9998	2.7234	0.3739
W-B	hsa-miR-421:FAM120A:rs564	rs564	0	0.9998	2.7234	0.3739
W-B	hsa-miR-367-3p:FAM120A:rs564	rs564	0	0.9998	2.7234	0.3739
W-B	hsa-miR-367:FAM120A:rs564	rs564	0	0.9998	2.7234	0.3739
W-B	hsa-miR-363-3p:FAM120A:rs564	rs564	0	0.9998	2.7234	0.3739
W-B	hsa-miR-363:FAM120A:rs564	rs564	0	0.9998	2.7234	0.3739
W-B	hsa-miR-338-3p:FAM120A:rs564	rs564	0	0.9998	2.7234	0.3739
W-B	hsa-miR-32-5p:FAM120A:rs564	rs564	0	0.9998	2.7234	0.3739
W-B	hsa-miR-32:FAM120A:rs564	rs564	0	0.9998	2.7234	0.3739
W-B	hsa-miR-25-3p:FAM120A:rs564	rs564	0	0.9998	2.7234	0.3739
W-B	hsa-miR-25:FAM120A:rs564	rs564	0	0.9998	2.7234	0.3739
W-B	hsa-miR-205:FAM120A:rs564	rs564	0	0.9998	2.7234	0.3739
W-B	hsa-miR-197:FAM120A:rs564	rs564	0	0.9998	2.7234	0.3739
W-B	hsa-miR-15b-5p:FAM120A:rs564	rs564	0	0.9998	2.7234	0.3739
W-B	hsa-miR-153-3p:FAM120A:rs564	rs564	0	0.9998	2.7234	0.3739
W-B	hsa-miR-206:SLC2A4:rs5435	rs5435	0.0404	0.5876	1.7831	0.5682
W-B	hsa-miR-376c-3p:TNRC6B:rs4821943	rs4821943	0.0033	0.9069	0.0918	0.9649
W-B	hsa-miR-375:TNRC6B:rs4821943	rs4821943	0.0033	0.9069	0.0918	0.9649
W-B	hsa-miR-9:TAF11:rs4646945	rs4646945	0.0189	0.6885	2.2387	0.4305
W-B	hsa-miR-143:TAF11:rs4646945	rs4646945	0.0189	0.6885	2.2387	0.4305
W-B	hsa-miR-133b:TAF11:rs4646945	rs4646945	0.0189	0.6885	2.2387	0.4305
W-B	hsa-miR-133a:TAF11:rs4646945	rs4646945	0.0189	0.6885	2.2387	0.4305
W-B	hsa-miR-296-3p:EIF2AK4:rs4594236	rs4594236	0.0016	0.9471	0.3424	0.8769
W-B	hsa-miR-758:KCNE4:rs41311849	rs41311849	0.035	0.5121	1.0418	0.6233
W-B	hsa-miR-19b:KCNE4:rs41311849	rs41311849	0.035	0.5121	1.0418	0.6233
W-B	hsa-miR-19a:KCNE4:rs41311849	rs41311849	0.035	0.5121	1.0418	0.6233
W-B	hsa-miR-93:KCNE4:rs41311847	rs41311847	0.0001	0.9972	0.0474	0.9849
W-B	hsa-miR-519d:KCNE4:rs41311847	rs41311847	0.0001	0.9972	0.0474	0.9849
W-B	hsa-miR-421:KCNE4:rs41311847	rs41311847	0.0001	0.9972	0.0474	0.9849
W-B	hsa-miR-381-3p:KCNE4:rs41311847	rs41311847	0.0001	0.9972	0.0474	0.9849
W-B	hsa-miR-381:KCNE4:rs41311847	rs41311847	0.0001	0.9972	0.0474	0.9849
W-B	hsa-miR-300:KCNE4:rs41311847	rs41311847	0.0001	0.9972	0.0474	0.9849
W-B	hsa-miR-20b:KCNE4:rs41311847	rs41311847	0.0001	0.9972	0.0474	0.9849
W-B	hsa-miR-20a:KCNE4:rs41311847	rs41311847	0.0001	0.9972	0.0474	0.9849
W-B	hsa-miR-17:KCNE4:rs41311847	rs41311847	0.0001	0.9972	0.0474	0.9849
W-B	hsa-miR-106b:KCNE4:rs41311847	rs41311847	0.0001	0.9972	0.0474	0.9849
W-B	hsa-miR-106a:KCNE4:rs41311847	rs41311847	0.0001	0.9972	0.0474	0.9849
W-B	hsa-miR-543:TNRC6B:rs41281265	rs41281265	0.0223	0.6341	1.126	0.6529
W-B	hsa-miR-539-5p:TNRC6B:rs41281265	rs41281265	0.0223	0.6341	1.126	0.6529
W-B	hsa-miR-4262:TNRC6B:rs41281265	rs41281265	0.0223	0.6341	1.126	0.6529
W-B	hsa-miR-362-3p:TNRC6B:rs41281265	rs41281265	0.0223	0.6341	1.126	0.6529
W-B	hsa-miR-329-3p:TNRC6B:rs41281265	rs41281265	0.0223	0.6341	1.126	0.6529
W-B	hsa-miR-202-3p:TNRC6B:rs41281265	rs41281265	0.0223	0.6341	1.126	0.6529
W-B	hsa-miR-197:PGPEP1:rs3746184	rs3746184	0.0061	0.8874	0.2714	0.9215
W-B	hsa-miR-362-3p:UHRF1BP1:rs35032786	rs35032786	0.0738	0.3804	0.1716	0.9507
W-B	hsa-miR-329:UHRF1BP1:rs35032786	rs35032786	0.0738	0.3804	0.1716	0.9507
W-B	hsa-miR-524-5p:PDS5B:rs3492	rs3492	0.0003	0.9867	0.0007	0.9997
W-B	hsa-miR-135a-5p:PDS5B:rs3492	rs3492	0.0003	0.9867	0.0007	0.9997
W-B	hsa-miR-296-3p:EIF2AK4:rs2898985	rs2898985	0.0164	0.7168	1.1122	0.6652
W-B	hsa-miR-199b-5p:EIF2AK4:rs2898985	rs2898985	0.0164	0.7168	1.1122	0.6652
W-B	hsa-miR-145-5p:EIF2AK4:rs2898985	rs2898985	0.0164	0.7168	1.1122	0.6652
W-B	hsa-miR-145:EIF2AK4:rs2898985	rs2898985	0.0164	0.7168	1.1122	0.6652
W-B	hsa-miR-323b-5p:TUBA1B:rs2753	rs2753	0.0092	0.8326	4.2243	0.2442
W-B	hsa-miR-223-3p:TUBA1B:rs2753	rs2753	0.0092	0.8326	4.2243	0.2442
W-B	hsa-miR-223:TUBA1B:rs2753	rs2753	0.0092	0.8326	4.2243	0.2442
W-B	hsa-miR-506-3p:NUDT3:rs206942	rs206942	0.014	0.7474	1.1639	0.6523
W-B	hsa-miR-124-3p.2:NUDT3:rs206942	rs206942	0.014	0.7474	1.1639	0.6523
W-B	hsa-miR-124-3p.1:NUDT3:rs206942	rs206942	0.014	0.7474	1.1639	0.6523
W-B	hsa-miR-30e-5p:PDCL:rs16912239	rs16912239	0.3988	0.0099	3.7035	0.2506
W-B	hsa-miR-30e:PDCL:rs16912239	rs16912239	0.3988	0.0099	3.7035	0.2506
W-B	hsa-miR-30d-5p:PDCL:rs16912239	rs16912239	0.3988	0.0099	3.7035	0.2506
W-B	hsa-miR-30d:PDCL:rs16912239	rs16912239	0.3988	0.0099	3.7035	0.2506
W-B	hsa-miR-30c-5p:PDCL:rs16912239	rs16912239	0.3988	0.0099	3.7035	0.2506
W-B	hsa-miR-30c:PDCL:rs16912239	rs16912239	0.3988	0.0099	3.7035	0.2506
W-B	hsa-miR-30b-5p:PDCL:rs16912239	rs16912239	0.3988	0.0099	3.7035	0.2506
W-B	hsa-miR-30b:PDCL:rs16912239	rs16912239	0.3988	0.0099	3.7035	0.2506
W-B	hsa-miR-30a-5p:PDCL:rs16912239	rs16912239	0.3988	0.0099	3.7035	0.2506
W-B	hsa-miR-30a:PDCL:rs16912239	rs16912239	0.3988	0.0099	3.7035	0.2506
W-B	hsa-miR-30-5p:PDCL:rs16912239	rs16912239	0.3988	0.0099	3.7035	0.2506
W-B	hsa-miR-429:MLLT11:rs15740	rs15740	0.0002	0.9879	0.0233	0.9908
W-B	hsa-miR-200c:MLLT11:rs15740	rs15740	0.0002	0.9879	0.0233	0.9908
W-B	hsa-miR-200b:MLLT11:rs15740	rs15740	0.0002	0.9879	0.0233	0.9908
W-B	hsa-miR-18b:LOC100128398:rs11879864	rs11879864	0.0645	0.3551	6.2877	0.0851
W-B	hsa-miR-18a:LOC100128398:rs11879864	rs11879864	0.0645	0.3551	6.2877	0.0851
W-B	hsa-miR-149:NCRNA00110:rs113789428	rs113789428	0.1681	0.1181	6.1772	0.1136
W-B	hsa-miR-346:TRAIP:rs1128535	rs1128535	0.0597	0.4453	2.7355	0.3959
W-B	hsa-miR-330-5p:TRAIP:rs1128535	rs1128535	0.0597	0.4453	2.7355	0.3959
W-B	hsa-miR-326:TRAIP:rs1128535	rs1128535	0.0597	0.4453	2.7355	0.3959
W-B	hsa-miR-125a-3p:TRAIP:rs1128535	rs1128535	0.0597	0.4453	2.7355	0.3959
W-B	hsa-miR-339-5p:DAND5:rs112524225	rs112524225	0.0082	0.8577	1.7181	0.5665
W-B	hsa-miR-10b:DAND5:rs112524225	rs112524225	0.0082	0.8577	1.7181	0.5665
W-B	hsa-miR-10a:DAND5:rs112524225	rs112524225	0.0082	0.8577	1.7181	0.5665
W-B	hsa-miR-7-5p:ZNF434:rs1044390	rs1044390	0.2875	0.0281	3.7549	0.2364
W-B	hsa-miR-7:ZNF434:rs1044390	rs1044390	0.2875	0.0281	3.7549	0.2364
W-B	hsa-miR-504-5p:ZNF434:rs1044390	rs1044390	0.2875	0.0281	3.7549	0.2364
W-B	hsa-miR-504:ZNF434:rs1044390	rs1044390	0.2875	0.0281	3.7549	0.2364
W-B, W-B	hsa-miR-181a:ITIH1:rs9324	rs9324	0.0267	0.6619	0.5574	0.8402
W-B, W-B	hsa-miR-485-5p:LMOD1:rs8028	rs8028	0.0156	0.7685	0.7296	0.7801
W-B, W-B	hsa-miR-202-5p:IPO9:rs8024	rs8024	0.1363	0.146	2.6981	0.3595
W-B, W-B	hsa-miR-590-5p:STK33:rs749263	rs749263	0	0.9993	1.0097	0.6917
W-B, W-B	hsa-miR-21:STK33:rs749263	rs749263	0	0.9993	1.0097	0.6917
W-B, W-B	hsa-miR-98-5p:NADK:rs7407	rs7407	0.0029	0.9436	0.6836	0.8224
W-B, W-B	hsa-miR-196b-5p:NADK:rs7407	rs7407	0.0029	0.9436	0.6836	0.8224
W-B, W-B	hsa-let-7i-5p:NADK:rs7407	rs7407	0.0029	0.9436	0.6836	0.8224
W-B, W-B	hsa-let-7e-5p:NADK:rs7407	rs7407	0.0029	0.9436	0.6836	0.8224
W-B, W-B	hsa-let-7c-5p:NADK:rs7407	rs7407	0.0029	0.9436	0.6836	0.8224
W-B, W-B	hsa-let-7b-5p:NADK:rs7407	rs7407	0.0029	0.9436	0.6836	0.8224
W-B, W-B	hsa-let-7a-5p:NADK:rs7407	rs7407	0.0029	0.9436	0.6836	0.8224
W-B, W-B	hsa-miR-613:NFAT5:rs7359336	rs7359336	0.0088	0.8053	0.3646	0.8695
W-B, W-B	hsa-miR-206:NFAT5:rs7359336	rs7359336	0.0088	0.8053	0.3646	0.8695
W-B, W-B	hsa-miR-1:NFAT5:rs7359336	rs7359336	0.0088	0.8053	0.3646	0.8695
W-B, W-B	hsa-miR-506:NFAT5:rs6499244	rs6499244	0.0417	0.4706	1.5585	0.5554
W-B, W-B	hsa-miR-124-3p.1:NFAT5:rs6499244	rs6499244	0.0417	0.4706	1.5585	0.5554
W-B, W-B	hsa-miR-124:NFAT5:rs6499244	rs6499244	0.0417	0.4706	1.5585	0.5554
W-B, W-B	hsa-miR-92b:LOC157273:rs61198364	rs61198364	0.056	0.3984	0.3981	0.8692
W-B, W-B	hsa-miR-92a:LOC157273:rs61198364	rs61198364	0.056	0.3984	0.3981	0.8692
W-B, W-B	hsa-miR-496:LOC157273:rs61198364	rs61198364	0.056	0.3984	0.3981	0.8692
W-B, W-B	hsa-miR-367:LOC157273:rs61198364	rs61198364	0.056	0.3984	0.3981	0.8692
W-B, W-B	hsa-miR-363:LOC157273:rs61198364	rs61198364	0.056	0.3984	0.3981	0.8692
W-B, W-B	hsa-miR-32:LOC157273:rs61198364	rs61198364	0.056	0.3984	0.3981	0.8692
W-B, W-B	hsa-miR-25:LOC157273:rs61198364	rs61198364	0.056	0.3984	0.3981	0.8692
W-B, W-B	hsa-miR-181d:LOC157273:rs61198364	rs61198364	0.056	0.3984	0.3981	0.8692
W-B, W-B	hsa-miR-181c:LOC157273:rs61198364	rs61198364	0.056	0.3984	0.3981	0.8692
W-B, W-B	hsa-miR-181b:LOC157273:rs61198364	rs61198364	0.056	0.3984	0.3981	0.8692
W-B, W-B	hsa-miR-181a:LOC157273:rs61198364	rs61198364	0.056	0.3984	0.3981	0.8692
W-B, W-B	hsa-miR-129-5p:LOC157273:rs61198364	rs61198364	0.056	0.3984	0.3981	0.8692
W-B, W-B	hsa-miR-299-3p:USP37:rs4674310	rs4674310	0.0152	0.7148	0.9895	0.6871
W-B, W-B	hsa-miR-93:TMEM180:rs45597333	rs45597333	0.0205	0.67	0.7755	0.7556
W-B, W-B	hsa-miR-339-5p:TMEM180:rs45597333	rs45597333	0.0205	0.67	0.7755	0.7556
W-B, W-B	hsa-miR-4465:USP37:rs3755042	rs3755042	0.0521	0.4061	1.1523	0.6464
W-B, W-B	hsa-miR-26b-5p:USP37:rs3755042	rs3755042	0.0521	0.4061	1.1523	0.6464
W-B, W-B	hsa-miR-26b:USP37:rs3755042	rs3755042	0.0521	0.4061	1.1523	0.6464
W-B, W-B	hsa-miR-26a-5p:USP37:rs3755042	rs3755042	0.0521	0.4061	1.1523	0.6464
W-B, W-B	hsa-miR-26a:USP37:rs3755042	rs3755042	0.0521	0.4061	1.1523	0.6464
W-B, W-B	hsa-miR-1297:USP37:rs3755042	rs3755042	0.0521	0.4061	1.1523	0.6464
W-B, W-B	hsa-miR-184:TMEM180:rs3740409	rs3740409	0.0912	0.2909	1.2319	0.654
W-B, W-B	hsa-miR-875-5p:C6orf106:rs2744937	rs2744937	0.247	0.0699	0.8673	0.7579
W-B, W-B	hsa-miR-514a-3p:C6orf106:rs2744937	rs2744937	0.247	0.0699	0.8673	0.7579
W-B, W-B	hsa-miR-449a:C6orf106:rs2744937	rs2744937	0.247	0.0699	0.8673	0.7579
W-B, W-B	hsa-miR-22-3p:C6orf106:rs2744937	rs2744937	0.247	0.0699	0.8673	0.7579
W-B, W-B	hsa-miR-299-3p:43165:rs2589668	rs2589668	0.0127	0.7638	0.6032	0.8058
W-B, W-B	hsa-miR-346:HOXB9:rs2303486	rs2303486	0.0151	0.775	1.2291	0.6705
W-B, W-B	hsa-miR-206:HOXB9:rs2303486	rs2303486	0.0151	0.775	1.2291	0.6705
W-B, W-B	hsa-miR-136-5p:HOXB9:rs2303486	rs2303486	0.0151	0.775	1.2291	0.6705
W-B, W-B	hsa-miR-9-5p:SLC39A13:rs2293578	rs2293578	0.0232	0.7157	1.3674	0.6562
W-B, W-B	hsa-miR-491-5p:SLC39A13:rs2293578	rs2293578	0.0232	0.7157	1.3674	0.6562
W-B, W-B	hsa-miR-93:LOC157273:rs17149797	rs17149797	0.0491	0.4382	6.3519	0.0829
W-B, W-B	hsa-miR-372:LOC157273:rs17149797	rs17149797	0.0491	0.4382	6.3519	0.0829
W-B, W-B	hsa-miR-30e-5p:NFAT5:rs1437134	rs1437134	0.0056	0.8604	0.2007	0.9254
W-B, W-B	hsa-miR-140-5p:NFAT5:rs1437134	rs1437134	0.0056	0.8604	0.2007	0.9254
W-B, W-B	hsa-miR-107:NFAT5:rs1437134	rs1437134	0.0056	0.8604	0.2007	0.9254
W-B, W-B	hsa-miR-103-3p:NFAT5:rs1437134	rs1437134	0.0056	0.8604	0.2007	0.9254
W-B, W-B	hsa-miR-653:RPAIN:rs12761	rs12761	0.0193	0.6834	2.4114	0.4023
W-B, W-B	hsa-miR-33b:RABEP1:rs1058383	rs1058383	0.2395	0.0466	7.578	0.0603
W-B, W-B	hsa-miR-33a:RABEP1:rs1058383	rs1058383	0.2395	0.0466	7.578	0.0603
W-B, W-B	hsa-miR-497:PLCD4:rs1055816	rs1055816	0.1652	0.1046	4.2188	0.1964
W-B, W-B	hsa-miR-199b-5p:PLCD4:rs1055816	rs1055816	0.1652	0.1046	4.2188	0.1964
W-B, W-B	hsa-miR-195:PLCD4:rs1055816	rs1055816	0.1652	0.1046	4.2188	0.1964
W-B, W-B	hsa-miR-16:PLCD4:rs1055816	rs1055816	0.1652	0.1046	4.2188	0.1964
W-B, W-B	hsa-miR-15b:PLCD4:rs1055816	rs1055816	0.1652	0.1046	4.2188	0.1964
W-B, W-B	hsa-miR-15a:PLCD4:rs1055816	rs1055816	0.1652	0.1046	4.2188	0.1964
W-B, W-B	hsa-let-7e:ITIH1:rs1042779	rs1042779	0.0045	0.9112	0.7645	0.7845
W-B, W-B	hsa-let-7d:ITIH1:rs1042779	rs1042779	0.0045	0.9112	0.7645	0.7845
W-B, W-B	hsa-let-7c:ITIH1:rs1042779	rs1042779	0.0045	0.9112	0.7645	0.7845
W-B, W-B	hsa-let-7a:ITIH1:rs1042779	rs1042779	0.0045	0.9112	0.7645	0.7845
W-B, W-B	hsa-miR-542-3p:ZNF257:rs10418804	rs10418804	0.0157	0.694	0.7788	0.7249
W-B, W-B	hsa-miR-429:ZNF257:rs10418804	rs10418804	0.0157	0.694	0.7788	0.7249
W-B, W-B	hsa-miR-374a:ZNF257:rs10418804	rs10418804	0.0157	0.694	0.7788	0.7249
W-B, W-B	hsa-miR-200c:ZNF257:rs10418804	rs10418804	0.0157	0.694	0.7788	0.7249
W-B, W-B	hsa-miR-200b:ZNF257:rs10418804	rs10418804	0.0157	0.694	0.7788	0.7249
W-B, W-B, W-B	hsa-miR-193b:TAOK2:rs9924686	rs9924686	0.0862	0.3408	1.5117	0.6447
W-B, W-B, W-B	hsa-miR-193a-3p:TAOK2:rs9924686	rs9924686	0.0862	0.3408	1.5117	0.6447
W-B, W-B, W-B	hsa-miR-193-3p:TAOK2:rs9924686	rs9924686	0.0862	0.3408	1.5117	0.6447
W-B, W-B, W-B	hsa-miR-9-5p:ADPGK:rs9460	rs9460	0.033	0.5526	1.212	0.6404
W-B, W-B, W-B	hsa-miR-613:ADPGK:rs9460	rs9460	0.033	0.5526	1.212	0.6404
W-B, W-B, W-B	hsa-miR-582-5p:ADPGK:rs9460	rs9460	0.033	0.5526	1.212	0.6404
W-B, W-B, W-B	hsa-miR-505-3p:ADPGK:rs9460	rs9460	0.033	0.5526	1.212	0.6404
W-B, W-B, W-B	hsa-miR-206:ADPGK:rs9460	rs9460	0.033	0.5526	1.212	0.6404
W-B, W-B, W-B	hsa-miR-1-3p:ADPGK:rs9460	rs9460	0.033	0.5526	1.212	0.6404
W-B, W-B, W-B	hsa-miR-122-5p:ADPGK:rs9460	rs9460	0.033	0.5526	1.212	0.6404
W-B, W-B, W-B	hsa-miR-1:ADPGK:rs9460	rs9460	0.033	0.5526	1.212	0.6404
W-B, W-B, W-B	hsa-miR-421:N4BP2L2:rs9337	rs9337	0.075	0.2988	3.3551	0.285
W-B, W-B, W-B	hsa-miR-31-5p:N4BP2L2:rs9337	rs9337	0.075	0.2988	3.3551	0.285
W-B, W-B, W-B	hsa-miR-31:N4BP2L2:rs9337	rs9337	0.075	0.2988	3.3551	0.285
W-B, W-B, W-B	hsa-miR-23b:N4BP2L2:rs9337	rs9337	0.075	0.2988	3.3551	0.285
W-B, W-B, W-B	hsa-miR-23a:N4BP2L2:rs9337	rs9337	0.075	0.2988	3.3551	0.285
W-B, W-B, W-B	hsa-miR-200a-3p:NADK:rs7796	rs7796	0.307	0.0411	9.1851	0.0366
W-B, W-B, W-B	hsa-miR-200a:NADK:rs7796	rs7796	0.307	0.0411	9.1851	0.0366
W-B, W-B, W-B	hsa-miR-141-3p:NADK:rs7796	rs7796	0.307	0.0411	9.1851	0.0366
W-B, W-B, W-B	hsa-miR-141:NADK:rs7796	rs7796	0.307	0.0411	9.1851	0.0366
W-B, W-B, W-B	hsa-miR-4500:TRAF3:rs72704737	rs72704737	0.1878	0.1208	4.0346	0.2481
W-B, W-B, W-B	hsa-miR-16-5p:TRAF3:rs72704737	rs72704737	0.1878	0.1208	4.0346	0.2481
W-B, W-B, W-B	hsa-miR-222-3p:CCDC47:rs6504182	rs6504182	0.0169	0.6946	0.6363	0.7847
W-B, W-B, W-B	hsa-miR-221-3p:CCDC47:rs6504182	rs6504182	0.0169	0.6946	0.6363	0.7847
W-B, W-B, W-B	hsa-miR-125b-5p:CCDC47:rs6504182	rs6504182	0.0169	0.6946	0.6363	0.7847
W-B, W-B, W-B	hsa-miR-125b:CCDC47:rs6504182	rs6504182	0.0169	0.6946	0.6363	0.7847
W-B, W-B, W-B	hsa-miR-125a-5p:CCDC47:rs6504182	rs6504182	0.0169	0.6946	0.6363	0.7847
W-B, W-B, W-B	hsa-miR-487b-3p:PDXDC1:rs6498540	rs6498540	0.0004	0.984	0.1996	0.9338
W-B, W-B, W-B	hsa-miR-487b:PDXDC1:rs6498540	rs6498540	0.0004	0.984	0.1996	0.9338
W-B, W-B, W-B	hsa-miR-485-5p:PDXDC1:rs6498540	rs6498540	0.0004	0.984	0.1996	0.9338
W-B, W-B, W-B	hsa-miR-34a-5p:PDXDC1:rs6498540	rs6498540	0.0004	0.984	0.1996	0.9338
W-B, W-B, W-B	hsa-miR-25-3p:PDXDC1:rs6498540	rs6498540	0.0004	0.984	0.1996	0.9338
W-B, W-B, W-B	hsa-miR-25:PDXDC1:rs6498540	rs6498540	0.0004	0.984	0.1996	0.9338
W-B, W-B, W-B	hsa-miR-338-3p:ZNF257:rs62111028	rs62111028	0.0656	0.3383	1.201	0.6348
W-B, W-B, W-B	hsa-miR-23b:ZNF257:rs62111028	rs62111028	0.0656	0.3383	1.201	0.6348
W-B, W-B, W-B	hsa-miR-23a:ZNF257:rs62111028	rs62111028	0.0656	0.3383	1.201	0.6348
W-B, W-B, W-B	hsa-miR-181d:ZNF257:rs62111028	rs62111028	0.0656	0.3383	1.201	0.6348
W-B, W-B, W-B	hsa-miR-181c:ZNF257:rs62111028	rs62111028	0.0656	0.3383	1.201	0.6348
W-B, W-B, W-B	hsa-miR-181b:ZNF257:rs62111028	rs62111028	0.0656	0.3383	1.201	0.6348
W-B, W-B, W-B	hsa-miR-181a:ZNF257:rs62111028	rs62111028	0.0656	0.3383	1.201	0.6348
W-B, W-B, W-B	hsa-miR-182-5p:COL4A4:rs56324594	rs56324594	0.122	0.1728	1.5266	0.5676
W-B, W-B, W-B	hsa-miR-182:COL4A4:rs56324594	rs56324594	0.122	0.1728	1.5266	0.5676
W-B, W-B, W-B	hsa-miR-335:C3orf55:rs4472012	rs4472012	0.0049	0.8856	0.6101	0.8037
W-B, W-B, W-B	hsa-miR-31:C3orf55:rs4472012	rs4472012	0.0049	0.8856	0.6101	0.8037
W-B, W-B, W-B	hsa-miR-544:RBM5:rs2856234	rs2856234	0	0.9999	0.0175	0.9931
W-B, W-B, W-B	hsa-miR-488:RABEP1:rs2407	rs2407	0.1206	0.2093	7.2406	0.0894
W-B, W-B, W-B	hsa-miR-758-3p:PDXDC1:rs1741	rs1741	0.0835	0.2855	2.6376	0.3782
W-B, W-B, W-B	hsa-miR-758:PDXDC1:rs1741	rs1741	0.0835	0.2855	2.6376	0.3782
W-B, W-B, W-B	hsa-miR-411-5p:PDXDC1:rs1741	rs1741	0.0835	0.2855	2.6376	0.3782
W-B, W-B, W-B	hsa-miR-411:PDXDC1:rs1741	rs1741	0.0835	0.2855	2.6376	0.3782
W-B, W-B, W-B	hsa-miR-302a-5p:PDXDC1:rs1741	rs1741	0.0835	0.2855	2.6376	0.3782
W-B, W-B, W-B	hsa-miR-326:MAP3K3:rs15637	rs15637	0.2007	0.107	1.4218	0.6276
W-B, W-B, W-B	hsa-miR-211-5p:MAP3K3:rs15637	rs15637	0.2007	0.107	1.4218	0.6276
W-B, W-B, W-B	hsa-miR-204-5p:MAP3K3:rs15637	rs15637	0.2007	0.107	1.4218	0.6276
W-B, W-B, W-B	hsa-miR-4262:TNRC6B:rs139915	rs139915	0.0203	0.6729	1.3731	0.6021
W-B, W-B, W-B	hsa-miR-302e:TNRC6B:rs139915	rs139915	0.0203	0.6729	1.3731	0.6021
W-B, W-B, W-B	hsa-miR-181b-5p:TNRC6B:rs139915	rs139915	0.0203	0.6729	1.3731	0.6021
W-B, W-B, W-B	hsa-miR-138-5p:TNRC6B:rs139915	rs139915	0.0203	0.6729	1.3731	0.6021
W-B, W-B, W-B	hsa-miR-363-3p:NOL9:rs13513	rs13513	0.004	0.9025	0.0597	0.9807
W-B, W-B, W-B	hsa-miR-200a:NOL9:rs13513	rs13513	0.004	0.9025	0.0597	0.9807
W-B, W-B, W-B	hsa-miR-181d-5p:NOL9:rs13513	rs13513	0.004	0.9025	0.0597	0.9807
W-B, W-B, W-B	hsa-miR-181d:NOL9:rs13513	rs13513	0.004	0.9025	0.0597	0.9807
W-B, W-B, W-B	hsa-miR-181c-5p:NOL9:rs13513	rs13513	0.004	0.9025	0.0597	0.9807
W-B, W-B, W-B	hsa-miR-181c:NOL9:rs13513	rs13513	0.004	0.9025	0.0597	0.9807
W-B, W-B, W-B	hsa-miR-181b-5p:NOL9:rs13513	rs13513	0.004	0.9025	0.0597	0.9807
W-B, W-B, W-B	hsa-miR-181b:NOL9:rs13513	rs13513	0.004	0.9025	0.0597	0.9807
W-B, W-B, W-B	hsa-miR-181a-5p:NOL9:rs13513	rs13513	0.004	0.9025	0.0597	0.9807
W-B, W-B, W-B	hsa-miR-181a:NOL9:rs13513	rs13513	0.004	0.9025	0.0597	0.9807
W-B, W-B, W-B	hsa-miR-141:NOL9:rs13513	rs13513	0.004	0.9025	0.0597	0.9807
W-B, W-B, W-B	hsa-miR-876-5p:STRADA:rs13380863	rs13380863	0.0994	0.2893	2.67	0.4053
W-B, W-B, W-B	hsa-miR-599:STRADA:rs13380863	rs13380863	0.0994	0.2893	2.67	0.4053
W-B, W-B, W-B	hsa-miR-511-5p:STRADA:rs13380863	rs13380863	0.0994	0.2893	2.67	0.4053
W-B, W-B, W-B	hsa-miR-491-5p:STRADA:rs13380863	rs13380863	0.0994	0.2893	2.67	0.4053
W-B, W-B, W-B	hsa-miR-485-5p:STRADA:rs13380863	rs13380863	0.0994	0.2893	2.67	0.4053
W-B, W-B, W-B	hsa-miR-432-5p:STRADA:rs13380863	rs13380863	0.0994	0.2893	2.67	0.4053
W-B, W-B, W-B	hsa-miR-431-5p:STRADA:rs13380863	rs13380863	0.0994	0.2893	2.67	0.4053
W-B, W-B, W-B	hsa-miR-320a:STRADA:rs13380863	rs13380863	0.0994	0.2893	2.67	0.4053
W-B, W-B, W-B	hsa-miR-302d-3p:STRADA:rs13380863	rs13380863	0.0994	0.2893	2.67	0.4053
W-B, W-B, W-B	hsa-miR-302d:STRADA:rs13380863	rs13380863	0.0994	0.2893	2.67	0.4053
W-B, W-B, W-B	hsa-miR-302c-3p:STRADA:rs13380863	rs13380863	0.0994	0.2893	2.67	0.4053
W-B, W-B, W-B	hsa-miR-302c:STRADA:rs13380863	rs13380863	0.0994	0.2893	2.67	0.4053
W-B, W-B, W-B	hsa-miR-302b-3p:STRADA:rs13380863	rs13380863	0.0994	0.2893	2.67	0.4053
W-B, W-B, W-B	hsa-miR-302b:STRADA:rs13380863	rs13380863	0.0994	0.2893	2.67	0.4053
W-B, W-B, W-B	hsa-miR-302a-3p:STRADA:rs13380863	rs13380863	0.0994	0.2893	2.67	0.4053
W-B, W-B, W-B	hsa-miR-302a:STRADA:rs13380863	rs13380863	0.0994	0.2893	2.67	0.4053
W-B, W-B, W-B	hsa-miR-216a-5p:STRADA:rs13380863	rs13380863	0.0994	0.2893	2.67	0.4053
W-B, W-B, W-B	hsa-miR-216a:STRADA:rs13380863	rs13380863	0.0994	0.2893	2.67	0.4053
W-B, W-B, W-B	hsa-miR-211-5p:STRADA:rs13380863	rs13380863	0.0994	0.2893	2.67	0.4053
W-B, W-B, W-B	hsa-miR-204-5p:STRADA:rs13380863	rs13380863	0.0994	0.2893	2.67	0.4053
W-B, W-B, W-B	hsa-miR-204:STRADA:rs13380863	rs13380863	0.0994	0.2893	2.67	0.4053
W-B, W-B, W-B	hsa-miR-34c-5p:LEMD2:rs11755593	rs11755593	0.3066	0.0412	4.0828	0.2438
W-B, W-B, W-B	hsa-miR-122-5p:PDXDC1:rs1121	rs1121	0.0212	0.6629	1.9303	0.4855
W-B, W-B, W-B	hsa-miR-876-5p:AS3MT:rs10883798	rs10883798	0.001	0.9671	0.0877	0.9713
W-B, W-B, W-B	hsa-miR-129-5p:AS3MT:rs10883798	rs10883798	0.001	0.9671	0.0877	0.9713
W-B, W-B, W-B	hsa-miR-33b:RABEP1:rs10792	rs10792	0.0229	0.6273	1.7284	0.5213
W-B, W-B, W-B	hsa-miR-33a:RABEP1:rs10792	rs10792	0.0229	0.6273	1.7284	0.5213
W-B, W-B, W-B	hsa-miR-10b:RABEP1:rs10792	rs10792	0.0229	0.6273	1.7284	0.5213
W-B, W-B, W-B	hsa-miR-10a:RABEP1:rs10792	rs10792	0.0229	0.6273	1.7284	0.5213
W-B, W-B, W-B	hsa-miR-362-3p:HSD17B12:rs1061810	rs1061810	0.0578	0.3756	1.5703	0.553
W-B, W-B, W-B	hsa-miR-329:HSD17B12:rs1061810	rs1061810	0.0578	0.3756	1.5703	0.553
W-B, W-B, W-B	hsa-miR-488-3p:RABEP1:rs1058400	rs1058400	0.0854	0.2709	1.5664	0.559
W-B, W-B, W-B	hsa-miR-488:RABEP1:rs1058400	rs1058400	0.0854	0.2709	1.5664	0.559
W-B, W-B, W-B	hsa-miR-138:RABEP1:rs1058400	rs1058400	0.0854	0.2709	1.5664	0.559
W-B, W-B, W-B	hsa-miR-137:RABEP1:rs1058400	rs1058400	0.0854	0.2709	1.5664	0.559
W-B, W-B, W-B	hsa-miR-448:COL4A4:rs1054413	rs1054413	0.0114	0.7659	0.6924	0.7682
W-B, W-B, W-B	hsa-miR-361-5p:COL4A4:rs1054413	rs1054413	0.0114	0.7659	0.6924	0.7682
W-B, W-B, W-B	hsa-miR-301a-3p:COL4A4:rs1054413	rs1054413	0.0114	0.7659	0.6924	0.7682
W-B, W-B, W-B	hsa-miR-301a:COL4A4:rs1054413	rs1054413	0.0114	0.7659	0.6924	0.7682
W-B, W-B, W-B	hsa-miR-212-3p:COL4A4:rs1054413	rs1054413	0.0114	0.7659	0.6924	0.7682
W-B, W-B, W-B	hsa-miR-132-3p:COL4A4:rs1054413	rs1054413	0.0114	0.7659	0.6924	0.7682
W-B, W-B, W-B	hsa-miR-491-5p:PTDSS2:rs1044707	rs1044707	0.0743	0.3878	5.3721	0.1719
W-B, W-B, W-B	hsa-miR-375:PTDSS2:rs1044707	rs1044707	0.0743	0.3878	5.3721	0.1719
W-B, W-B, W-B, FM, FM, FM, FM	hsa-miR-506:PVRL2:rs6857	rs6857	0.0649	0.42	3.9049	0.2601
W-B, W-B, W-B, FM, FM, FM, FM	hsa-miR-339-5p:PVRL2:rs6857	rs6857	0.0649	0.42	3.9049	0.2601
W-B, W-B, W-B, FM, FM, FM, FM	hsa-miR-124:PVRL2:rs6857	rs6857	0.0649	0.42	3.9049	0.2601
W-B, W-B, W-B, W-B	hsa-miR-495-3p:SCAMP4:rs8730	rs8730	0	1	0.3512	0.9149
W-B, W-B, W-B, W-B	hsa-miR-93-5p:UBE3C:rs8101	rs8101	0.1284	0.215	6.6236	0.0957
W-B, W-B, W-B, W-B	hsa-miR-93:UBE3C:rs8101	rs8101	0.1284	0.215	6.6236	0.0957
W-B, W-B, W-B, W-B	hsa-miR-526b-3p:UBE3C:rs8101	rs8101	0.1284	0.215	6.6236	0.0957
W-B, W-B, W-B, W-B	hsa-miR-520f-3p:UBE3C:rs8101	rs8101	0.1284	0.215	6.6236	0.0957
W-B, W-B, W-B, W-B	hsa-miR-520d-3p:UBE3C:rs8101	rs8101	0.1284	0.215	6.6236	0.0957
W-B, W-B, W-B, W-B	hsa-miR-520c-3p:UBE3C:rs8101	rs8101	0.1284	0.215	6.6236	0.0957
W-B, W-B, W-B, W-B	hsa-miR-520b:UBE3C:rs8101	rs8101	0.1284	0.215	6.6236	0.0957
W-B, W-B, W-B, W-B	hsa-miR-520a-3p:UBE3C:rs8101	rs8101	0.1284	0.215	6.6236	0.0957
W-B, W-B, W-B, W-B	hsa-miR-519e-3p:UBE3C:rs8101	rs8101	0.1284	0.215	6.6236	0.0957
W-B, W-B, W-B, W-B	hsa-miR-519d-3p:UBE3C:rs8101	rs8101	0.1284	0.215	6.6236	0.0957
W-B, W-B, W-B, W-B	hsa-miR-519d:UBE3C:rs8101	rs8101	0.1284	0.215	6.6236	0.0957
W-B, W-B, W-B, W-B	hsa-miR-519-3p:UBE3C:rs8101	rs8101	0.1284	0.215	6.6236	0.0957
W-B, W-B, W-B, W-B	hsa-miR-515-3p:UBE3C:rs8101	rs8101	0.1284	0.215	6.6236	0.0957
W-B, W-B, W-B, W-B	hsa-miR-452-5p:UBE3C:rs8101	rs8101	0.1284	0.215	6.6236	0.0957
W-B, W-B, W-B, W-B	hsa-miR-370-3p:UBE3C:rs8101	rs8101	0.1284	0.215	6.6236	0.0957
W-B, W-B, W-B, W-B	hsa-miR-346:UBE3C:rs8101	rs8101	0.1284	0.215	6.6236	0.0957
W-B, W-B, W-B, W-B	hsa-miR-24-1-5p:UBE3C:rs8101	rs8101	0.1284	0.215	6.6236	0.0957
W-B, W-B, W-B, W-B	hsa-miR-217:UBE3C:rs8101	rs8101	0.1284	0.215	6.6236	0.0957
W-B, W-B, W-B, W-B	hsa-miR-20b-5p:UBE3C:rs8101	rs8101	0.1284	0.215	6.6236	0.0957
W-B, W-B, W-B, W-B	hsa-miR-20b:UBE3C:rs8101	rs8101	0.1284	0.215	6.6236	0.0957
W-B, W-B, W-B, W-B	hsa-miR-20a-5p:UBE3C:rs8101	rs8101	0.1284	0.215	6.6236	0.0957
W-B, W-B, W-B, W-B	hsa-miR-20a:UBE3C:rs8101	rs8101	0.1284	0.215	6.6236	0.0957
W-B, W-B, W-B, W-B	hsa-miR-20-5p:UBE3C:rs8101	rs8101	0.1284	0.215	6.6236	0.0957
W-B, W-B, W-B, W-B	hsa-miR-18b-5p:UBE3C:rs8101	rs8101	0.1284	0.215	6.6236	0.0957
W-B, W-B, W-B, W-B	hsa-miR-18a-5p:UBE3C:rs8101	rs8101	0.1284	0.215	6.6236	0.0957
W-B, W-B, W-B, W-B	hsa-miR-17-5p:UBE3C:rs8101	rs8101	0.1284	0.215	6.6236	0.0957
W-B, W-B, W-B, W-B	hsa-miR-17-3p:UBE3C:rs8101	rs8101	0.1284	0.215	6.6236	0.0957
W-B, W-B, W-B, W-B	hsa-miR-17:UBE3C:rs8101	rs8101	0.1284	0.215	6.6236	0.0957
W-B, W-B, W-B, W-B	hsa-miR-142-5p:UBE3C:rs8101	rs8101	0.1284	0.215	6.6236	0.0957
W-B, W-B, W-B, W-B	hsa-miR-106b-5p:UBE3C:rs8101	rs8101	0.1284	0.215	6.6236	0.0957
W-B, W-B, W-B, W-B	hsa-miR-106b:UBE3C:rs8101	rs8101	0.1284	0.215	6.6236	0.0957
W-B, W-B, W-B, W-B	hsa-miR-106a-5p:UBE3C:rs8101	rs8101	0.1284	0.215	6.6236	0.0957
W-B, W-B, W-B, W-B	hsa-miR-106a:UBE3C:rs8101	rs8101	0.1284	0.215	6.6236	0.0957
W-B, W-B, W-B, W-B	hsa-miR-106-5p:UBE3C:rs8101	rs8101	0.1284	0.215	6.6236	0.0957
W-B, W-B, W-B, W-B	hsa-miR-544:GTF3A:rs7669	rs7669	0.2866	0.0313	8.6887	0.0509
W-B, W-B, W-B, W-B	hsa-miR-203:GTF3A:rs7669	rs7669	0.2866	0.0313	8.6887	0.0509
W-B, W-B, W-B, W-B	hsa-miR-410:TAL1:rs7664	rs7664	0.0194	0.7176	5.6046	0.1377
W-B, W-B, W-B, W-B	hsa-miR-374a:TAL1:rs7664	rs7664	0.0194	0.7176	5.6046	0.1377
W-B, W-B, W-B, W-B	hsa-miR-197:TAL1:rs7664	rs7664	0.0194	0.7176	5.6046	0.1377
W-B, W-B, W-B, W-B	hsa-miR-129-5p:TAL1:rs7664	rs7664	0.0194	0.7176	5.6046	0.1377
W-B, W-B, W-B, W-B	hsa-miR-496:CPS1:rs715	rs715	0.0157	0.7085	0.9031	0.7097
W-B, W-B, W-B, W-B	hsa-miR-450a-5p:CPS1:rs715	rs715	0.0157	0.7085	0.9031	0.7097
W-B, W-B, W-B, W-B	hsa-miR-450a:CPS1:rs715	rs715	0.0157	0.7085	0.9031	0.7097
W-B, W-B, W-B, W-B	hsa-miR-432-5p:CPS1:rs715	rs715	0.0157	0.7085	0.9031	0.7097
W-B, W-B, W-B, W-B	hsa-miR-190b:CPS1:rs715	rs715	0.0157	0.7085	0.9031	0.7097
W-B, W-B, W-B, W-B	hsa-miR-190a-5p:CPS1:rs715	rs715	0.0157	0.7085	0.9031	0.7097
W-B, W-B, W-B, W-B	hsa-miR-190:CPS1:rs715	rs715	0.0157	0.7085	0.9031	0.7097
W-B, W-B, W-B, W-B	hsa-miR-381:C3orf55:rs4395360	rs4395360	0.2266	0.0533	6.4978	0.0896
W-B, W-B, W-B, W-B	hsa-miR-300:C3orf55:rs4395360	rs4395360	0.2266	0.0533	6.4978	0.0896
W-B, W-B, W-B, W-B	hsa-miR-205:C3orf55:rs4395360	rs4395360	0.2266	0.0533	6.4978	0.0896
W-B, W-B, W-B, W-B	hsa-miR-199b-5p:C3orf55:rs4395360	rs4395360	0.2266	0.0533	6.4978	0.0896
W-B, W-B, W-B, W-B	hsa-miR-199a-5p:C3orf55:rs4395360	rs4395360	0.2266	0.0533	6.4978	0.0896
W-B, W-B, W-B, W-B	hsa-miR-26b:PDS5B:rs2301393	rs2301393	0.0573	0.3778	2.5507	0.384
W-B, W-B, W-B, W-B	hsa-miR-26a:PDS5B:rs2301393	rs2301393	0.0573	0.3778	2.5507	0.384
W-B, W-B, W-B, W-B	hsa-miR-875-5p:PIK3R3:rs1707337	rs1707337	0.0155	0.7283	0.7	0.7773
W-B, W-B, W-B, W-B	hsa-miR-381:MAST2:rs1707336	rs1707336	0.0475	0.513	3.7385	0.2762
W-B, W-B, W-B, W-B	hsa-miR-300:MAST2:rs1707336	rs1707336	0.0475	0.513	3.7385	0.2762
W-B, W-B, W-B, W-B	hsa-miR-216a:BTBD7:rs12587394	rs12587394	0.01	0.7873	0.8794	0.7161
W-B, W-B, W-B, W-B	hsa-miR-211:SEMA6C:rs10788800	rs10788800	0.0519	0.5191	0.5084	0.8686
W-B, W-B, W-B, W-B	hsa-miR-204:SEMA6C:rs10788800	rs10788800	0.0519	0.5191	0.5084	0.8686
W-B, W-B, W-B, W-B	hsa-miR-497-5p:RNH1:rs10540	rs10540	0.2314	0.1084	5.719	0.1623
W-B, W-B, W-B, W-B	hsa-miR-497:RNH1:rs10540	rs10540	0.2314	0.1084	5.719	0.1623
W-B, W-B, W-B, W-B	hsa-miR-424-5p:RNH1:rs10540	rs10540	0.2314	0.1084	5.719	0.1623
W-B, W-B, W-B, W-B	hsa-miR-424:RNH1:rs10540	rs10540	0.2314	0.1084	5.719	0.1623
W-B, W-B, W-B, W-B	hsa-miR-195-5p:RNH1:rs10540	rs10540	0.2314	0.1084	5.719	0.1623
W-B, W-B, W-B, W-B	hsa-miR-195:RNH1:rs10540	rs10540	0.2314	0.1084	5.719	0.1623
W-B, W-B, W-B, W-B	hsa-miR-16-5p:RNH1:rs10540	rs10540	0.2314	0.1084	5.719	0.1623
W-B, W-B, W-B, W-B	hsa-miR-16:RNH1:rs10540	rs10540	0.2314	0.1084	5.719	0.1623
W-B, W-B, W-B, W-B	hsa-miR-15b-5p:RNH1:rs10540	rs10540	0.2314	0.1084	5.719	0.1623
W-B, W-B, W-B, W-B	hsa-miR-15b:RNH1:rs10540	rs10540	0.2314	0.1084	5.719	0.1623
W-B, W-B, W-B, W-B	hsa-miR-15a-5p:RNH1:rs10540	rs10540	0.2314	0.1084	5.719	0.1623
W-B, W-B, W-B, W-B	hsa-miR-15a:RNH1:rs10540	rs10540	0.2314	0.1084	5.719	0.1623
W-B, W-B, W-B, W-B	hsa-miR-539:TMEM22:rs1052620	rs1052620	0.0983	0.223	3.1597	0.3064
W-B, W-B, W-B, W-B	hsa-miR-374a:TMEM22:rs1052620	rs1052620	0.0983	0.223	3.1597	0.3064
W-B, W-B, W-B, W-B, W-B	hsa-miR-217:NT5C2:rs10786736	rs10786736	0.0005	0.9773	0.3552	0.8726
W-B, W-B, W-B, W-B, W-B, W-B	hsa-miR-302b:FOXO3:rs4946936	rs4946936	0.0477	0.4467	2.2589	0.4271
W-B, W-B, W-B, W-B, W-B, W-B	hsa-miR-519a-3p:SUFU:rs2298278	rs2298278	0.1134	0.2503	2.4216	0.4426
W-B, W-B, W-B, W-B, W-B, W-B	hsa-miR-373-3p:SUFU:rs2298278	rs2298278	0.1134	0.2503	2.4216	0.4426
W-B, W-B, W-B, W-B, W-B, W-B	hsa-miR-18b-5p:SUFU:rs2298278	rs2298278	0.1134	0.2503	2.4216	0.4426
W-B, W-B, W-B, W-B, W-B, W-B	hsa-miR-18a-5p:SUFU:rs2298278	rs2298278	0.1134	0.2503	2.4216	0.4426
W-B, W-B, W-B, W-B, W-B, W-B	hsa-miR-148b-3p:SUFU:rs2298278	rs2298278	0.1134	0.2503	2.4216	0.4426
W-B, W-B, W-B, W-B, W-B, W-B	hsa-miR-212:SUFU:rs17114808	rs17114808	0.035	0.5967	0.6679	0.8101
W-B, W-B, W-B, W-B, W-B, W-B	hsa-miR-194:SUFU:rs17114808	rs17114808	0.035	0.5967	0.6679	0.8101
W-B, W-B, W-B, W-B, W-B, W-B	hsa-miR-132:SUFU:rs17114808	rs17114808	0.035	0.5967	0.6679	0.8101
W-B, W-B, W-B, W-B, W-B, W-B	hsa-miR-150:SUFU:rs11818043	rs11818043	0.0165	0.7596	0.643	0.8168
W-B, W-B, W-B, W-B, W-B, W-B	hsa-miR-653-5p:FOXO3:rs1062034	rs1062034	0.0293	0.5669	1.1726	0.6416
W-B, W-B, W-B, W-B, W-B, W-B	hsa-miR-190a-5p:FOXO3:rs1062034	rs1062034	0.0293	0.5669	1.1726	0.6416
W-B, W-B, W-B, W-B, W-B, W-B	hsa-miR-190:FOXO3:rs1062034	rs1062034	0.0293	0.5669	1.1726	0.6416
W-B, W-B, W-B, W-B, W-B, W-B	hsa-miR-101-3p:FOXO3:rs1062034	rs1062034	0.0293	0.5669	1.1726	0.6416
W-B, W-B, W-B, W-B, W-B, W-B	hsa-miR-101:FOXO3:rs1062034	rs1062034	0.0293	0.5669	1.1726	0.6416
W-B, W-B, W-B, W-B, W-B, W-B, W-B	hsa-miR-326:KCTD15:rs14810	rs14810	0.0275	0.6555	1.6008	0.59
W-B, W-B, W-B, W-B, WHR, WHR, WHR, WHR	hsa-miR-377:BCKDK:rs14235	rs14235	0.0058	0.8912	0.2471	0.9286
W-B, W-B, W-B, W-B, WHR, WHR, WHR, WHR	hsa-miR-342-3p:BCKDK:rs14235	rs14235	0.0058	0.8912	0.2471	0.9286
W-B, W-B, W-B, WHR	hsa-miR-211:RAB3GAP1:rs17261772	rs17261772	0.1006	0.224	6.7926	0.0693
W-B, W-B, W-B, WHR	hsa-miR-204:RAB3GAP1:rs17261772	rs17261772	0.1006	0.224	6.7926	0.0693
W-B, W-B, WHR	hsa-miR-340:CEP120:rs12520233	rs12520233	0.0524	0.4042	2.1013	0.4538
W-B, W-B, WHR	hsa-miR-93-5p:CEP120:rs1047440	rs1047440	0	1	0.0848	0.9675
W-B, W-B, WHR	hsa-miR-93-5p:CCDC100:rs1047440	rs1047440	0	1	0.0848	0.9675
W-B, W-B, WHR	hsa-miR-93:CEP120:rs1047440	rs1047440	0	1	0.0848	0.9675
W-B, W-B, WHR	hsa-miR-543:CEP120:rs1047440	rs1047440	0	1	0.0848	0.9675
W-B, W-B, WHR	hsa-miR-519d-3p:CEP120:rs1047440	rs1047440	0	1	0.0848	0.9675
W-B, W-B, WHR	hsa-miR-519d-3p:CCDC100:rs1047440	rs1047440	0	1	0.0848	0.9675
W-B, W-B, WHR	hsa-miR-519d:CEP120:rs1047440	rs1047440	0	1	0.0848	0.9675
W-B, W-B, WHR	hsa-miR-519-3p:CEP120:rs1047440	rs1047440	0	1	0.0848	0.9675
W-B, W-B, WHR	hsa-miR-454-3p:CEP120:rs1047440	rs1047440	0	1	0.0848	0.9675
W-B, W-B, WHR	hsa-miR-454-3p:CCDC100:rs1047440	rs1047440	0	1	0.0848	0.9675
W-B, W-B, WHR	hsa-miR-454:CEP120:rs1047440	rs1047440	0	1	0.0848	0.9675
W-B, W-B, WHR	hsa-miR-4295:CEP120:rs1047440	rs1047440	0	1	0.0848	0.9675
W-B, W-B, WHR	hsa-miR-3666:CEP120:rs1047440	rs1047440	0	1	0.0848	0.9675
W-B, W-B, WHR	hsa-miR-31-5p:CEP120:rs1047440	rs1047440	0	1	0.0848	0.9675
W-B, W-B, WHR	hsa-miR-31:CEP120:rs1047440	rs1047440	0	1	0.0848	0.9675
W-B, W-B, WHR	hsa-miR-301b:CEP120:rs1047440	rs1047440	0	1	0.0848	0.9675
W-B, W-B, WHR	hsa-miR-301b:CCDC100:rs1047440	rs1047440	0	1	0.0848	0.9675
W-B, W-B, WHR	hsa-miR-301a-3p:CEP120:rs1047440	rs1047440	0	1	0.0848	0.9675
W-B, W-B, WHR	hsa-miR-301a-3p:CCDC100:rs1047440	rs1047440	0	1	0.0848	0.9675
W-B, W-B, WHR	hsa-miR-301a:CEP120:rs1047440	rs1047440	0	1	0.0848	0.9675
W-B, W-B, WHR	hsa-miR-20b-5p:CEP120:rs1047440	rs1047440	0	1	0.0848	0.9675
W-B, W-B, WHR	hsa-miR-20b-5p:CCDC100:rs1047440	rs1047440	0	1	0.0848	0.9675
W-B, W-B, WHR	hsa-miR-20b:CEP120:rs1047440	rs1047440	0	1	0.0848	0.9675
W-B, W-B, WHR	hsa-miR-20a-5p:CEP120:rs1047440	rs1047440	0	1	0.0848	0.9675
W-B, W-B, WHR	hsa-miR-20a-5p:CCDC100:rs1047440	rs1047440	0	1	0.0848	0.9675
W-B, W-B, WHR	hsa-miR-20a:CEP120:rs1047440	rs1047440	0	1	0.0848	0.9675
W-B, W-B, WHR	hsa-miR-20-5p:CEP120:rs1047440	rs1047440	0	1	0.0848	0.9675
W-B, W-B, WHR	hsa-miR-19b-3p:CEP120:rs1047440	rs1047440	0	1	0.0848	0.9675
W-B, W-B, WHR	hsa-miR-19b:CEP120:rs1047440	rs1047440	0	1	0.0848	0.9675
W-B, W-B, WHR	hsa-miR-19a-3p:CEP120:rs1047440	rs1047440	0	1	0.0848	0.9675
W-B, W-B, WHR	hsa-miR-19a:CEP120:rs1047440	rs1047440	0	1	0.0848	0.9675
W-B, W-B, WHR	hsa-miR-181d-5p:CEP120:rs1047440	rs1047440	0	1	0.0848	0.9675
W-B, W-B, WHR	hsa-miR-181d:CEP120:rs1047440	rs1047440	0	1	0.0848	0.9675
W-B, W-B, WHR	hsa-miR-181c-5p:CEP120:rs1047440	rs1047440	0	1	0.0848	0.9675
W-B, W-B, WHR	hsa-miR-181c:CEP120:rs1047440	rs1047440	0	1	0.0848	0.9675
W-B, W-B, WHR	hsa-miR-181b-5p:CEP120:rs1047440	rs1047440	0	1	0.0848	0.9675
W-B, W-B, WHR	hsa-miR-181b:CEP120:rs1047440	rs1047440	0	1	0.0848	0.9675
W-B, W-B, WHR	hsa-miR-181a-5p:CEP120:rs1047440	rs1047440	0	1	0.0848	0.9675
W-B, W-B, WHR	hsa-miR-181a:CEP120:rs1047440	rs1047440	0	1	0.0848	0.9675
W-B, W-B, WHR	hsa-miR-17-5p:CEP120:rs1047440	rs1047440	0	1	0.0848	0.9675
W-B, W-B, WHR	hsa-miR-17-5p:CCDC100:rs1047440	rs1047440	0	1	0.0848	0.9675
W-B, W-B, WHR	hsa-miR-17:CEP120:rs1047440	rs1047440	0	1	0.0848	0.9675
W-B, W-B, WHR	hsa-miR-130b-3p:CEP120:rs1047440	rs1047440	0	1	0.0848	0.9675
W-B, W-B, WHR	hsa-miR-130b-3p:CCDC100:rs1047440	rs1047440	0	1	0.0848	0.9675
W-B, W-B, WHR	hsa-miR-130b:CEP120:rs1047440	rs1047440	0	1	0.0848	0.9675
W-B, W-B, WHR	hsa-miR-130a-3p:CEP120:rs1047440	rs1047440	0	1	0.0848	0.9675
W-B, W-B, WHR	hsa-miR-130a-3p:CCDC100:rs1047440	rs1047440	0	1	0.0848	0.9675
W-B, W-B, WHR	hsa-miR-130a:CEP120:rs1047440	rs1047440	0	1	0.0848	0.9675
W-B, W-B, WHR	hsa-miR-106b-5p:CEP120:rs1047440	rs1047440	0	1	0.0848	0.9675
W-B, W-B, WHR	hsa-miR-106b-5p:CCDC100:rs1047440	rs1047440	0	1	0.0848	0.9675
W-B, W-B, WHR	hsa-miR-106b:CEP120:rs1047440	rs1047440	0	1	0.0848	0.9675
W-B, W-B, WHR	hsa-miR-106a-5p:CEP120:rs1047440	rs1047440	0	1	0.0848	0.9675
W-B, W-B, WHR	hsa-miR-106a-5p:CCDC100:rs1047440	rs1047440	0	1	0.0848	0.9675
W-B, W-B, WHR	hsa-miR-106a:CEP120:rs1047440	rs1047440	0	1	0.0848	0.9675
W-B, W-B, WHR	hsa-miR-106-5p:CEP120:rs1047440	rs1047440	0	1	0.0848	0.9675
W-B, WHR	hsa-miR-199b-5p:LIN7C:rs6484306	rs6484306	0.0008	0.9687	0.5701	0.8045
W-B, WHR	hsa-miR-199a-5p:LIN7C:rs6484306	rs6484306	0.0008	0.9687	0.5701	0.8045
W-B, WHR	hsa-miR-98-5p:HMGA2:rs1042725	rs1042725	0.0034	0.9045	0.0536	0.9792
W-B, WHR	hsa-miR-98:HMGA2:rs1042725	rs1042725	0.0034	0.9045	0.0536	0.9792
W-B, WHR	hsa-miR-543:HMGA2:rs1042725	rs1042725	0.0034	0.9045	0.0536	0.9792
W-B, WHR	hsa-miR-503:HMGA2:rs1042725	rs1042725	0.0034	0.9045	0.0536	0.9792
W-B, WHR	hsa-miR-497:HMGA2:rs1042725	rs1042725	0.0034	0.9045	0.0536	0.9792
W-B, WHR	hsa-miR-4500:HMGA2:rs1042725	rs1042725	0.0034	0.9045	0.0536	0.9792
W-B, WHR	hsa-miR-4458:HMGA2:rs1042725	rs1042725	0.0034	0.9045	0.0536	0.9792
W-B, WHR	hsa-miR-424:HMGA2:rs1042725	rs1042725	0.0034	0.9045	0.0536	0.9792
W-B, WHR	hsa-miR-202-3p:HMGA2:rs1042725	rs1042725	0.0034	0.9045	0.0536	0.9792
W-B, WHR	hsa-miR-196b-5p:HMGA2:rs1042725	rs1042725	0.0034	0.9045	0.0536	0.9792
W-B, WHR	hsa-miR-196b:HMGA2:rs1042725	rs1042725	0.0034	0.9045	0.0536	0.9792
W-B, WHR	hsa-miR-196a-5p:HMGA2:rs1042725	rs1042725	0.0034	0.9045	0.0536	0.9792
W-B, WHR	hsa-miR-196a:HMGA2:rs1042725	rs1042725	0.0034	0.9045	0.0536	0.9792
W-B, WHR	hsa-miR-196-5p:HMGA2:rs1042725	rs1042725	0.0034	0.9045	0.0536	0.9792
W-B, WHR	hsa-miR-195:HMGA2:rs1042725	rs1042725	0.0034	0.9045	0.0536	0.9792
W-B, WHR	hsa-miR-181d-5p:HMGA2:rs1042725	rs1042725	0.0034	0.9045	0.0536	0.9792
W-B, WHR	hsa-miR-181d:HMGA2:rs1042725	rs1042725	0.0034	0.9045	0.0536	0.9792
W-B, WHR	hsa-miR-181c-5p:HMGA2:rs1042725	rs1042725	0.0034	0.9045	0.0536	0.9792
W-B, WHR	hsa-miR-181c:HMGA2:rs1042725	rs1042725	0.0034	0.9045	0.0536	0.9792
W-B, WHR	hsa-miR-181b-5p:HMGA2:rs1042725	rs1042725	0.0034	0.9045	0.0536	0.9792
W-B, WHR	hsa-miR-181b:HMGA2:rs1042725	rs1042725	0.0034	0.9045	0.0536	0.9792
W-B, WHR	hsa-miR-181a-5p:HMGA2:rs1042725	rs1042725	0.0034	0.9045	0.0536	0.9792
W-B, WHR	hsa-miR-181a:HMGA2:rs1042725	rs1042725	0.0034	0.9045	0.0536	0.9792
W-B, WHR	hsa-miR-16:HMGA2:rs1042725	rs1042725	0.0034	0.9045	0.0536	0.9792
W-B, WHR	hsa-miR-15b:HMGA2:rs1042725	rs1042725	0.0034	0.9045	0.0536	0.9792
W-B, WHR	hsa-miR-15a:HMGA2:rs1042725	rs1042725	0.0034	0.9045	0.0536	0.9792
W-B, WHR	hsa-miR-107:HMGA2:rs1042725	rs1042725	0.0034	0.9045	0.0536	0.9792
W-B, WHR	hsa-miR-103:HMGA2:rs1042725	rs1042725	0.0034	0.9045	0.0536	0.9792
W-B, WHR	hsa-let-98-5p:HMGA2:rs1042725	rs1042725	0.0034	0.9045	0.0536	0.9792
W-B, WHR	hsa-let-7i-5p:HMGA2:rs1042725	rs1042725	0.0034	0.9045	0.0536	0.9792
W-B, WHR	hsa-let-7i:HMGA2:rs1042725	rs1042725	0.0034	0.9045	0.0536	0.9792
W-B, WHR	hsa-let-7g-5p:HMGA2:rs1042725	rs1042725	0.0034	0.9045	0.0536	0.9792
W-B, WHR	hsa-let-7g:HMGA2:rs1042725	rs1042725	0.0034	0.9045	0.0536	0.9792
W-B, WHR	hsa-let-7f-5p:HMGA2:rs1042725	rs1042725	0.0034	0.9045	0.0536	0.9792
W-B, WHR	hsa-let-7f:HMGA2:rs1042725	rs1042725	0.0034	0.9045	0.0536	0.9792
W-B, WHR	hsa-let-7e-5p:HMGA2:rs1042725	rs1042725	0.0034	0.9045	0.0536	0.9792
W-B, WHR	hsa-let-7e:HMGA2:rs1042725	rs1042725	0.0034	0.9045	0.0536	0.9792
W-B, WHR	hsa-let-7d-5p:HMGA2:rs1042725	rs1042725	0.0034	0.9045	0.0536	0.9792
W-B, WHR	hsa-let-7d:HMGA2:rs1042725	rs1042725	0.0034	0.9045	0.0536	0.9792
W-B, WHR	hsa-let-7c-5p:HMGA2:rs1042725	rs1042725	0.0034	0.9045	0.0536	0.9792
W-B, WHR	hsa-let-7c:HMGA2:rs1042725	rs1042725	0.0034	0.9045	0.0536	0.9792
W-B, WHR	hsa-let-7b-5p:HMGA2:rs1042725	rs1042725	0.0034	0.9045	0.0536	0.9792
W-B, WHR	hsa-let-7b:HMGA2:rs1042725	rs1042725	0.0034	0.9045	0.0536	0.9792
W-B, WHR	hsa-let-7a-5p:HMGA2:rs1042725	rs1042725	0.0034	0.9045	0.0536	0.9792
W-B, WHR	hsa-let-7a:HMGA2:rs1042725	rs1042725	0.0034	0.9045	0.0536	0.9792
W-B, WHR	hsa-let-7-5p:HMGA2:rs1042725	rs1042725	0.0034	0.9045	0.0536	0.9792
W-B, WHR, WHR, WHR	hsa-miR-497-5p:HMGA2:rs8756	rs8756	0.0001	0.9934	0.4816	0.8318
W-B, WHR, WHR, WHR	hsa-miR-424-5p:HMGA2:rs8756	rs8756	0.0001	0.9934	0.4816	0.8318
W-B, WHR, WHR, WHR	hsa-miR-379-5p:HMGA2:rs8756	rs8756	0.0001	0.9934	0.4816	0.8318
W-B, WHR, WHR, WHR	hsa-miR-379:HMGA2:rs8756	rs8756	0.0001	0.9934	0.4816	0.8318
W-B, WHR, WHR, WHR	hsa-miR-212-3p:HMGA2:rs8756	rs8756	0.0001	0.9934	0.4816	0.8318
W-B, WHR, WHR, WHR	hsa-miR-212:HMGA2:rs8756	rs8756	0.0001	0.9934	0.4816	0.8318
W-B, WHR, WHR, WHR	hsa-miR-195-5p:HMGA2:rs8756	rs8756	0.0001	0.9934	0.4816	0.8318
W-B, WHR, WHR, WHR	hsa-miR-16-5p:HMGA2:rs8756	rs8756	0.0001	0.9934	0.4816	0.8318
W-B, WHR, WHR, WHR	hsa-miR-15b-5p:HMGA2:rs8756	rs8756	0.0001	0.9934	0.4816	0.8318
W-B, WHR, WHR, WHR	hsa-miR-15a-5p:HMGA2:rs8756	rs8756	0.0001	0.9934	0.4816	0.8318
W-B, WHR, WHR, WHR	hsa-miR-145-5p:HMGA2:rs8756	rs8756	0.0001	0.9934	0.4816	0.8318
W-B, WHR, WHR, WHR	hsa-miR-145:HMGA2:rs8756	rs8756	0.0001	0.9934	0.4816	0.8318
W-B, WHR, WHR, WHR	hsa-miR-132-3p:HMGA2:rs8756	rs8756	0.0001	0.9934	0.4816	0.8318
W-B, WHR, WHR, WHR	hsa-miR-132:HMGA2:rs8756	rs8756	0.0001	0.9934	0.4816	0.8318
WHR	hsa-miR-487b:HSD3B7:rs9938550	rs9938550	0.0103	0.8447	0.973	0.749
WHR	hsa-miR-340:TFAP2B:rs7769978	rs7769978	0.0395	0.5009	2.237	0.4638
WHR	hsa-miR-186-5p:TFAP2B:rs7769978	rs7769978	0.0395	0.5009	2.237	0.4638
WHR	hsa-miR-186:TFAP2B:rs7769978	rs7769978	0.0395	0.5009	2.237	0.4638
WHR	hsa-miR-142-5p:TFAP2B:rs7769978	rs7769978	0.0395	0.5009	2.237	0.4638
WHR	hsa-miR-544:EVI2A:rs7505	rs7505	0.0005	0.9797	0.0949	0.9637
WHR	hsa-miR-27b:EVI2A:rs7505	rs7505	0.0005	0.9797	0.0949	0.9637
WHR	hsa-miR-27a:EVI2A:rs7505	rs7505	0.0005	0.9797	0.0949	0.9637
WHR	hsa-miR-138:EVI2A:rs7505	rs7505	0.0005	0.9797	0.0949	0.9637
WHR	hsa-miR-590-3p:NF1:rs7406983	rs7406983	0.0599	0.3649	0.4369	0.846
WHR	hsa-miR-329-3p:NF1:rs7406983	rs7406983	0.0599	0.3649	0.4369	0.846
WHR	hsa-miR-329:NF1:rs7406983	rs7406983	0.0599	0.3649	0.4369	0.846
WHR	hsa-miR-503-5p:HOXC13:rs4759058	rs4759058	0.1976	0.1101	2.921	0.3706
WHR	hsa-miR-503:HOXC13:rs4759058	rs4759058	0.1976	0.1101	2.921	0.3706
WHR	hsa-miR-143-3p:HOXC13:rs4759058	rs4759058	0.1976	0.1101	2.921	0.3706
WHR	hsa-miR-143:HOXC13:rs4759058	rs4759058	0.1976	0.1101	2.921	0.3706
WHR	hsa-miR-590-3p:CEP120:rs2303719	rs2303719	0.0194	0.6495	0.9471	0.6794
WHR	hsa-miR-4500:CEP120:rs2303719	rs2303719	0.0194	0.6495	0.9471	0.6794
WHR	hsa-miR-4458:CEP120:rs2303719	rs2303719	0.0194	0.6495	0.9471	0.6794
WHR	hsa-miR-340-5p:CEP120:rs2303719	rs2303719	0.0194	0.6495	0.9471	0.6794
WHR	hsa-let-7i-5p:CEP120:rs2303719	rs2303719	0.0194	0.6495	0.9471	0.6794
WHR	hsa-let-7g-5p:CEP120:rs2303719	rs2303719	0.0194	0.6495	0.9471	0.6794
WHR	hsa-let-7f-5p:CEP120:rs2303719	rs2303719	0.0194	0.6495	0.9471	0.6794
WHR	hsa-let-7e-5p:CEP120:rs2303719	rs2303719	0.0194	0.6495	0.9471	0.6794
WHR	hsa-let-7d-5p:CEP120:rs2303719	rs2303719	0.0194	0.6495	0.9471	0.6794
WHR	hsa-let-7c-5p:CEP120:rs2303719	rs2303719	0.0194	0.6495	0.9471	0.6794
WHR	hsa-let-7b-5p:CEP120:rs2303719	rs2303719	0.0194	0.6495	0.9471	0.6794
WHR	hsa-let-7a-5p:CEP120:rs2303719	rs2303719	0.0194	0.6495	0.9471	0.6794
WHR	hsa-miR-4306:HOXC13:rs1822437	rs1822437	0.1483	0.127	6.454	0.0796
WHR	hsa-miR-206:HOXC13:rs1822437	rs1822437	0.1483	0.127	6.454	0.0796
WHR	hsa-miR-129-5p:HOXC13:rs1822437	rs1822437	0.1483	0.127	6.454	0.0796
WHR	hsa-miR-127-3p:HOXC13:rs1822437	rs1822437	0.1483	0.127	6.454	0.0796
WHR	hsa-miR-107:HOXC13:rs1822437	rs1822437	0.1483	0.127	6.454	0.0796
WHR	hsa-miR-103a-3p:HOXC13:rs1822437	rs1822437	0.1483	0.127	6.454	0.0796
WHR	hsa-miR-103:HOXC13:rs1822437	rs1822437	0.1483	0.127	6.454	0.0796
WHR	hsa-miR-1:HOXC13:rs1822437	rs1822437	0.1483	0.127	6.454	0.0796
WHR	hsa-miR-129-5p:NF1:rs1800845	rs1800845	0.3326	0.0185	9.5353	0.0294
WHR	hsa-miR-760:STX1B:rs13708	rs13708	0.0005	0.9871	0.345	0.9124
WHR	hsa-miR-665:STX1B:rs13708	rs13708	0.0005	0.9871	0.345	0.9124
WHR	hsa-miR-296-5p:STX1B:rs13708	rs13708	0.0005	0.9871	0.345	0.9124
WHR	hsa-miR-137:SEZ6L2:rs12917712	rs12917712	0.0048	0.8665	0.0223	0.9845
WHR	hsa-miR-504:BAP1:rs123598	rs123598	0.0528	0.4821	0.7606	0.7855
WHR	hsa-miR-371-5p:PLXND1:rs11920311	rs11920311	0.0115	0.8165	0.4278	0.8765
WHR	hsa-miR-218-5p:PLXND1:rs11920311	rs11920311	0.0115	0.8165	0.4278	0.8765
WHR	hsa-miR-4262:TMCC1:rs1136553	rs1136553	0.1616	0.1068	3.8068	0.2412
WHR	hsa-miR-181d-5p:TMCC1:rs1136553	rs1136553	0.1616	0.1068	3.8068	0.2412
WHR	hsa-miR-181d:TMCC1:rs1136553	rs1136553	0.1616	0.1068	3.8068	0.2412
WHR	hsa-miR-181c-5p:TMCC1:rs1136553	rs1136553	0.1616	0.1068	3.8068	0.2412
WHR	hsa-miR-181c:TMCC1:rs1136553	rs1136553	0.1616	0.1068	3.8068	0.2412
WHR	hsa-miR-181b-5p:TMCC1:rs1136553	rs1136553	0.1616	0.1068	3.8068	0.2412
WHR	hsa-miR-181b:TMCC1:rs1136553	rs1136553	0.1616	0.1068	3.8068	0.2412
WHR	hsa-miR-181a-5p:TMCC1:rs1136553	rs1136553	0.1616	0.1068	3.8068	0.2412
WHR	hsa-miR-181a:TMCC1:rs1136553	rs1136553	0.1616	0.1068	3.8068	0.2412
WHR	hsa-miR-181-5p:TMCC1:rs1136553	rs1136553	0.1616	0.1068	3.8068	0.2412
WHR	hsa-miR-873-5p:SETD1A:rs11076	rs11076	0.179	0.1566	6.7875	0.0834
WHR	hsa-miR-485-5p:SETD1A:rs11076	rs11076	0.179	0.1566	6.7875	0.0834
WHR	hsa-miR-4500:SETD1A:rs11076	rs11076	0.179	0.1566	6.7875	0.0834
WHR	hsa-miR-4458:SETD1A:rs11076	rs11076	0.179	0.1566	6.7875	0.0834
WHR	hsa-miR-22-3p:SETD1A:rs11076	rs11076	0.179	0.1566	6.7875	0.0834
WHR	hsa-miR-22:SETD1A:rs11076	rs11076	0.179	0.1566	6.7875	0.0834
WHR	hsa-let-7d-5p:SETD1A:rs11076	rs11076	0.179	0.1566	6.7875	0.0834
WHR	hsa-miR-153:MON2:rs1056340	rs1056340	0.0349	0.52	0.8915	0.7129
WHR	hsa-miR-410-3p:PLXND1:rs1052910	rs1052910	0.0075	0.868	0.2315	0.9332
WHR	hsa-miR-410:PLXND1:rs1052910	rs1052910	0.0075	0.868	0.2315	0.9332
WHR	hsa-miR-340-5p:PLXND1:rs1052910	rs1052910	0.0075	0.868	0.2315	0.9332
WHR	hsa-miR-340:PLXND1:rs1052910	rs1052910	0.0075	0.868	0.2315	0.9332
WHR	hsa-miR-320d:PLXND1:rs1052910	rs1052910	0.0075	0.868	0.2315	0.9332
WHR	hsa-miR-320c:PLXND1:rs1052910	rs1052910	0.0075	0.868	0.2315	0.9332
WHR	hsa-miR-320b:PLXND1:rs1052910	rs1052910	0.0075	0.868	0.2315	0.9332
WHR	hsa-miR-320a:PLXND1:rs1052910	rs1052910	0.0075	0.868	0.2315	0.9332
WHR	hsa-miR-27b-3p:PLXND1:rs1052910	rs1052910	0.0075	0.868	0.2315	0.9332
WHR	hsa-miR-27b:PLXND1:rs1052910	rs1052910	0.0075	0.868	0.2315	0.9332
WHR	hsa-miR-27a-3p:PLXND1:rs1052910	rs1052910	0.0075	0.868	0.2315	0.9332
WHR	hsa-miR-27a:PLXND1:rs1052910	rs1052910	0.0075	0.868	0.2315	0.9332
WHR	hsa-miR-27-3p:PLXND1:rs1052910	rs1052910	0.0075	0.868	0.2315	0.9332
WHR	hsa-miR-132-3p:PLXND1:rs1052910	rs1052910	0.0075	0.868	0.2315	0.9332
WHR	hsa-miR-128-3p:PLXND1:rs1052910	rs1052910	0.0075	0.868	0.2315	0.9332
WHR	hsa-miR-107:PLXND1:rs1052910	rs1052910	0.0075	0.868	0.2315	0.9332
WHR	hsa-miR-103a-3p:PLXND1:rs1052910	rs1052910	0.0075	0.868	0.2315	0.9332
WHR	hsa-miR-103:PLXND1:rs1052910	rs1052910	0.0075	0.868	0.2315	0.9332
WHR	hsa-miR-203:PLXND1:rs1052883	rs1052883	0.0005	0.9853	0.6829	0.8061
WHR	hsa-miR-376c-3p:ADCY9:rs1045476	rs1045476	0.1699	0.1432	1.6027	0.5896
WHR	hsa-miR-376c:ADCY9:rs1045476	rs1045476	0.1699	0.1432	1.6027	0.5896
WHR	hsa-miR-218-5p:ADCY9:rs1045476	rs1045476	0.1699	0.1432	1.6027	0.5896
WHR	hsa-miR-218:ADCY9:rs1045476	rs1045476	0.1699	0.1432	1.6027	0.5896
WHR	hsa-miR-200a-3p:ADCY9:rs1045476	rs1045476	0.1699	0.1432	1.6027	0.5896
WHR	hsa-miR-200a:ADCY9:rs1045476	rs1045476	0.1699	0.1432	1.6027	0.5896
WHR	hsa-miR-141-3p:ADCY9:rs1045476	rs1045476	0.1699	0.1432	1.6027	0.5896
WHR	hsa-miR-141:ADCY9:rs1045476	rs1045476	0.1699	0.1432	1.6027	0.5896
WHR	hsa-let-7e-5p:ADCY9:rs1045476	rs1045476	0.1699	0.1432	1.6027	0.5896
WHR	hsa-miR-376c-3p:ADCY9:rs1045475	rs1045475	0.1696	0.1435	1.4174	0.6286
WHR	hsa-miR-376c:ADCY9:rs1045475	rs1045475	0.1696	0.1435	1.4174	0.6286
WHR	hsa-miR-218:ADCY9:rs1045475	rs1045475	0.1696	0.1435	1.4174	0.6286
WHR	hsa-miR-200a-3p:ADCY9:rs1045475	rs1045475	0.1696	0.1435	1.4174	0.6286
WHR	hsa-miR-200a:ADCY9:rs1045475	rs1045475	0.1696	0.1435	1.4174	0.6286
WHR	hsa-miR-141-3p:ADCY9:rs1045475	rs1045475	0.1696	0.1435	1.4174	0.6286
WHR	hsa-miR-141:ADCY9:rs1045475	rs1045475	0.1696	0.1435	1.4174	0.6286
WHR	hsa-let-7e-5p:ADCY9:rs1045475	rs1045475	0.1696	0.1435	1.4174	0.6286
WHR, WHR	hsa-miR-339-5p:ZNRF3:rs4823007	rs4823007	0.0352	0.5951	1.6066	0.5888
WHR, WHR	hsa-miR-410:ITPR2:rs4654	rs4654	0.045	0.4487	0.7129	0.7624
WHR, WHR	hsa-miR-135b:ITPR2:rs4654	rs4654	0.045	0.4487	0.7129	0.7624
WHR, WHR	hsa-miR-135a:ITPR2:rs4654	rs4654	0.045	0.4487	0.7129	0.7624
WHR, WHR	hsa-miR-590-3p:ZNRF3:rs3178915	rs3178915	0.0024	0.9261	0.0717	0.9724
WHR, WHR	hsa-miR-520e:ZNRF3:rs3178915	rs3178915	0.0024	0.9261	0.0717	0.9724
WHR, WHR	hsa-miR-520d-3p:ZNRF3:rs3178915	rs3178915	0.0024	0.9261	0.0717	0.9724
WHR, WHR	hsa-miR-520c-3p:ZNRF3:rs3178915	rs3178915	0.0024	0.9261	0.0717	0.9724
WHR, WHR	hsa-miR-520b:ZNRF3:rs3178915	rs3178915	0.0024	0.9261	0.0717	0.9724
WHR, WHR	hsa-miR-520a-3p:ZNRF3:rs3178915	rs3178915	0.0024	0.9261	0.0717	0.9724
WHR, WHR	hsa-miR-455-5p:ZNRF3:rs3178915	rs3178915	0.0024	0.9261	0.0717	0.9724
WHR, WHR	hsa-miR-4295:ZNRF3:rs3178915	rs3178915	0.0024	0.9261	0.0717	0.9724
WHR, WHR	hsa-miR-373:ZNRF3:rs3178915	rs3178915	0.0024	0.9261	0.0717	0.9724
WHR, WHR	hsa-miR-372:ZNRF3:rs3178915	rs3178915	0.0024	0.9261	0.0717	0.9724
WHR, WHR	hsa-miR-302d:ZNRF3:rs3178915	rs3178915	0.0024	0.9261	0.0717	0.9724
WHR, WHR	hsa-miR-302c:ZNRF3:rs3178915	rs3178915	0.0024	0.9261	0.0717	0.9724
WHR, WHR	hsa-miR-302b:ZNRF3:rs3178915	rs3178915	0.0024	0.9261	0.0717	0.9724
WHR, WHR	hsa-miR-302a:ZNRF3:rs3178915	rs3178915	0.0024	0.9261	0.0717	0.9724
WHR, WHR	hsa-miR-203a:ZNRF3:rs3178915	rs3178915	0.0024	0.9261	0.0717	0.9724
WHR, WHR	hsa-miR-503-5p:C10orf26:rs284858	rs284858	0.0092	0.8445	1.1863	0.6804
WHR, WHR	hsa-miR-497-5p:C10orf26:rs284858	rs284858	0.0092	0.8445	1.1863	0.6804
WHR, WHR	hsa-miR-424-5p:C10orf26:rs284858	rs284858	0.0092	0.8445	1.1863	0.6804
WHR, WHR	hsa-miR-302c-5p:C10orf26:rs284858	rs284858	0.0092	0.8445	1.1863	0.6804
WHR, WHR	hsa-miR-24-3p:C10orf26:rs284858	rs284858	0.0092	0.8445	1.1863	0.6804
WHR, WHR	hsa-miR-196b-5p:C10orf26:rs284858	rs284858	0.0092	0.8445	1.1863	0.6804
WHR, WHR	hsa-miR-196a-5p:C10orf26:rs284858	rs284858	0.0092	0.8445	1.1863	0.6804
WHR, WHR	hsa-miR-16-5p:C10orf26:rs284858	rs284858	0.0092	0.8445	1.1863	0.6804
WHR, WHR	hsa-miR-15b-5p:C10orf26:rs284858	rs284858	0.0092	0.8445	1.1863	0.6804
WHR, WHR	hsa-miR-149-5p:C10orf26:rs284858	rs284858	0.0092	0.8445	1.1863	0.6804
WHR, WHR	hsa-miR-149:C10orf26:rs284858	rs284858	0.0092	0.8445	1.1863	0.6804
WHR, WHR	hsa-miR-103a-3p:C10orf26:rs284858	rs284858	0.0092	0.8445	1.1863	0.6804
WHR, WHR	hsa-miR-4306:C10orf26:rs284857	rs284857	0.0021	0.9522	1.738	0.5625
WHR, WHR	hsa-miR-491-5p:C10orf26:rs284854	rs284854	0.0161	0.7208	1.9512	0.4816
WHR, WHR	hsa-miR-142-3p:TFAP2B:rs2817419	rs2817419	0.0437	0.4729	2.0321	0.4666
WHR, WHR	hsa-miR-542-3p:ITPR2:rs2570	rs2570	0.0641	0.3571	1.9145	0.4885
WHR, WHR	hsa-miR-139-5p:ITPR2:rs2570	rs2570	0.0641	0.3571	1.9145	0.4885
WHR, WHR	hsa-miR-506-3p:HOXA11AS:rs17427875	rs17427875	0.0432	0.5699	0.6549	0.8299
WHR, WHR	hsa-miR-506:HOXA11AS:rs17427875	rs17427875	0.0432	0.5699	0.6549	0.8299
WHR, WHR	hsa-miR-184:HOXA11AS:rs17427875	rs17427875	0.0432	0.5699	0.6549	0.8299
WHR, WHR	hsa-miR-124-3p:HOXA11AS:rs17427875	rs17427875	0.0432	0.5699	0.6549	0.8299
WHR, WHR	hsa-miR-124:HOXA11AS:rs17427875	rs17427875	0.0432	0.5699	0.6549	0.8299
WHR, WHR	hsa-miR-495-3p:TNFAIP8:rs11064	rs11064	0.0004	0.981	0.0891	0.9659
WHR, WHR	hsa-miR-495:TNFAIP8:rs11064	rs11064	0.0004	0.981	0.0891	0.9659
WHR, WHR	hsa-miR-455-5p:TNFAIP8:rs11064	rs11064	0.0004	0.981	0.0891	0.9659
WHR, WHR	hsa-miR-200a-3p:TNFAIP8:rs11064	rs11064	0.0004	0.981	0.0891	0.9659
WHR, WHR	hsa-miR-200a:TNFAIP8:rs11064	rs11064	0.0004	0.981	0.0891	0.9659
WHR, WHR	hsa-miR-141-3p:TNFAIP8:rs11064	rs11064	0.0004	0.981	0.0891	0.9659
WHR, WHR	hsa-miR-141:TNFAIP8:rs11064	rs11064	0.0004	0.981	0.0891	0.9659
WHR, WHR, WHR	hsa-miR-495:C10orf32:rs4919691	rs4919691	0.1329	0.1392	4.1232	0.2153
WHR, WHR, WHR	hsa-miR-149:C10orf32:rs4919691	rs4919691	0.1329	0.1392	4.1232	0.2153
WHR, WHR, WHR	hsa-miR-365:C10orf32:rs4917985	rs4917985	0.026	0.5809	0.3524	0.8582
WHR, WHR, WHR	hsa-miR-155:C10orf32:rs4917985	rs4917985	0.026	0.5809	0.3524	0.8582
WHR, WHR, WHR	hsa-miR-506-3p:TNFAIP8:rs3203922	rs3203922	0.0213	0.6439	0.6953	0.7674
WHR, WHR, WHR	hsa-miR-506:TNFAIP8:rs3203922	rs3203922	0.0213	0.6439	0.6953	0.7674
WHR, WHR, WHR	hsa-miR-381-3p:TNFAIP8:rs3203922	rs3203922	0.0213	0.6439	0.6953	0.7674
WHR, WHR, WHR	hsa-miR-381:TNFAIP8:rs3203922	rs3203922	0.0213	0.6439	0.6953	0.7674
WHR, WHR, WHR	hsa-miR-371a-5p:TNFAIP8:rs3203922	rs3203922	0.0213	0.6439	0.6953	0.7674
WHR, WHR, WHR	hsa-miR-371-5p:TNFAIP8:rs3203922	rs3203922	0.0213	0.6439	0.6953	0.7674
WHR, WHR, WHR	hsa-miR-300:TNFAIP8:rs3203922	rs3203922	0.0213	0.6439	0.6953	0.7674
WHR, WHR, WHR	hsa-miR-23b-3p:TNFAIP8:rs3203922	rs3203922	0.0213	0.6439	0.6953	0.7674
WHR, WHR, WHR	hsa-miR-23b:TNFAIP8:rs3203922	rs3203922	0.0213	0.6439	0.6953	0.7674
WHR, WHR, WHR	hsa-miR-23a-3p:TNFAIP8:rs3203922	rs3203922	0.0213	0.6439	0.6953	0.7674
WHR, WHR, WHR	hsa-miR-23a:TNFAIP8:rs3203922	rs3203922	0.0213	0.6439	0.6953	0.7674
WHR, WHR, WHR	hsa-miR-124-3p:TNFAIP8:rs3203922	rs3203922	0.0213	0.6439	0.6953	0.7674
WHR, WHR, WHR	hsa-miR-124:TNFAIP8:rs3203922	rs3203922	0.0213	0.6439	0.6953	0.7674
WHR, WHR, WHR	hsa-miR-590-3p:EVI2B:rs3087591	rs3087591	0.0039	0.8983	0.5223	0.8142
WHR, WHR, WHR	hsa-miR-197:EVI2B:rs3087591	rs3087591	0.0039	0.8983	0.5223	0.8142
WHR, WHR, WHR	hsa-miR-190b:EVI2B:rs3087591	rs3087591	0.0039	0.8983	0.5223	0.8142
WHR, WHR, WHR	hsa-miR-190:EVI2B:rs3087591	rs3087591	0.0039	0.8983	0.5223	0.8142
WHR, WHR, WHR	hsa-miR-7-5p:ADCY9:rs2531993	rs2531993	0.1077	0.2656	6.5032	0.1001
WHR, WHR, WHR	hsa-miR-520e:ZNRF3:rs12321	rs12321	0.0728	0.2934	8.4912	0.0486
WHR, WHR, WHR	hsa-miR-382-5p:ZNRF3:rs12321	rs12321	0.0728	0.2934	8.4912	0.0486
WHR, WHR, WHR	hsa-miR-382:ZNRF3:rs12321	rs12321	0.0728	0.2934	8.4912	0.0486
WHR, WHR, WHR	hsa-miR-361-5p:ZNRF3:rs12321	rs12321	0.0728	0.2934	8.4912	0.0486
WHR, WHR, WHR	hsa-miR-302e:ZNRF3:rs12321	rs12321	0.0728	0.2934	8.4912	0.0486
WHR, WHR, WHR	hsa-miR-203a-3p.1:ZNRF3:rs12321	rs12321	0.0728	0.2934	8.4912	0.0486
WHR, WHR, WHR	hsa-miR-203a:ZNRF3:rs12321	rs12321	0.0728	0.2934	8.4912	0.0486
WHR, WHR, WHR	hsa-miR-203:ZNRF3:rs12321	rs12321	0.0728	0.2934	8.4912	0.0486
WHR, WHR, WHR	hsa-miR-146b-5p:ZNRF3:rs12321	rs12321	0.0728	0.2934	8.4912	0.0486
WHR, WHR, WHR	hsa-miR-146a:ZNRF3:rs12321	rs12321	0.0728	0.2934	8.4912	0.0486
WHR, WHR, WHR	hsa-miR-144-3p:ZNRF3:rs12321	rs12321	0.0728	0.2934	8.4912	0.0486
WHR, WHR, WHR	hsa-miR-96-5p:TNFAIP8:rs1045241	rs1045241	0.0947	0.2331	6.2581	0.0978
WHR, WHR, WHR	hsa-miR-96:TNFAIP8:rs1045241	rs1045241	0.0947	0.2331	6.2581	0.0978
WHR, WHR, WHR	hsa-miR-182-5p:TNFAIP8:rs1045241	rs1045241	0.0947	0.2331	6.2581	0.0978
WHR, WHR, WHR	hsa-miR-182:TNFAIP8:rs1045241	rs1045241	0.0947	0.2331	6.2581	0.0978
WHR, WHR, WHR	hsa-miR-1271-5p:TNFAIP8:rs1045241	rs1045241	0.0947	0.2331	6.2581	0.0978
WHR, WHR, WHR	hsa-miR-1271:TNFAIP8:rs1045241	rs1045241	0.0947	0.2331	6.2581	0.0978
WHR, WHR, WHR, WHR	hsa-miR-454-3p:ZNRF3:rs2179129	rs2179129	0.0574	0.3911	0.5668	0.8168
WHR, WHR, WHR, WHR	hsa-miR-4500:ZNRF3:rs2179129	rs2179129	0.0574	0.3911	0.5668	0.8168
WHR, WHR, WHR, WHR	hsa-miR-4295:ZNRF3:rs2179129	rs2179129	0.0574	0.3911	0.5668	0.8168
WHR, WHR, WHR, WHR	hsa-miR-411-5p:ZNRF3:rs2179129	rs2179129	0.0574	0.3911	0.5668	0.8168
WHR, WHR, WHR, WHR	hsa-miR-411-5p.2:ZNRF3:rs2179129	rs2179129	0.0574	0.3911	0.5668	0.8168
WHR, WHR, WHR, WHR	hsa-miR-411-5p.1:ZNRF3:rs2179129	rs2179129	0.0574	0.3911	0.5668	0.8168
WHR, WHR, WHR, WHR	hsa-miR-411:ZNRF3:rs2179129	rs2179129	0.0574	0.3911	0.5668	0.8168
WHR, WHR, WHR, WHR	hsa-miR-379-5p:ZNRF3:rs2179129	rs2179129	0.0574	0.3911	0.5668	0.8168
WHR, WHR, WHR, WHR	hsa-miR-379:ZNRF3:rs2179129	rs2179129	0.0574	0.3911	0.5668	0.8168
WHR, WHR, WHR, WHR	hsa-miR-3666:ZNRF3:rs2179129	rs2179129	0.0574	0.3911	0.5668	0.8168
WHR, WHR, WHR, WHR	hsa-miR-301b:ZNRF3:rs2179129	rs2179129	0.0574	0.3911	0.5668	0.8168
WHR, WHR, WHR, WHR	hsa-miR-301a-3p:ZNRF3:rs2179129	rs2179129	0.0574	0.3911	0.5668	0.8168
WHR, WHR, WHR, WHR	hsa-miR-301-3p:ZNRF3:rs2179129	rs2179129	0.0574	0.3911	0.5668	0.8168
WHR, WHR, WHR, WHR	hsa-miR-152-3p:ZNRF3:rs2179129	rs2179129	0.0574	0.3911	0.5668	0.8168
WHR, WHR, WHR, WHR	hsa-miR-130b-3p:ZNRF3:rs2179129	rs2179129	0.0574	0.3911	0.5668	0.8168
WHR, WHR, WHR, WHR	hsa-miR-130a-3p:ZNRF3:rs2179129	rs2179129	0.0574	0.3911	0.5668	0.8168
WHR, WHR, WHR, WHR	hsa-miR-130-3p:ZNRF3:rs2179129	rs2179129	0.0574	0.3911	0.5668	0.8168
WHR, WHR, WHR, WHR	hsa-let-7f-5p:ZNRF3:rs2179129	rs2179129	0.0574	0.3911	0.5668	0.8168
WHR, WHR, WHR, WHR	hsa-let-7a-5p:ZNRF3:rs2179129	rs2179129	0.0574	0.3911	0.5668	0.8168
WHR, WHR, WHR, WHR	hsa-miR-216a:ITPR2:rs1049376	rs1049376	0.0016	0.9463	0.5045	0.8247
WHR, WHR, WHR, WHR	hsa-miR-216-5p:ITPR2:rs1049376	rs1049376	0.0016	0.9463	0.5045	0.8247

## Sheet: crc
			mode1		mode2
Category	Interaction	SNP	d_max	p-value	d_max	p-value
CRC risk	hsa-miR-506-3p:LAMC1:rs944971	rs944971	0.0321	0.5426	3.3665	0.2838
CRC risk	hsa-miR-24-3p:LAMC1:rs944971	rs944971	0.0321	0.5426	3.3665	0.2838
CRC risk	hsa-miR-24:LAMC1:rs944971	rs944971	0.0321	0.5426	3.3665	0.2838
CRC risk	hsa-miR-92a:LAMC1:rs944970	rs944970	0.0944	0.2339	1.2095	0.6328
CRC risk	hsa-miR-367:LAMC1:rs944970	rs944970	0.0944	0.2339	1.2095	0.6328
CRC risk	hsa-miR-25:LAMC1:rs944970	rs944970	0.0944	0.2339	1.2095	0.6328
CRC risk	hsa-miR-216a-5p:LAMC1:rs944970	rs944970	0.0944	0.2339	1.2095	0.6328
CRC risk	hsa-miR-216a:LAMC1:rs944970	rs944970	0.0944	0.2339	1.2095	0.6328
CRC risk	hsa-miR-9:RBM16:rs9375	rs9375	0.0416	0.4942	0.9036	0.7162
CRC risk	hsa-miR-539:RBM16:rs9375	rs9375	0.0416	0.4942	0.9036	0.7162
CRC risk	hsa-miR-495:RBM16:rs9375	rs9375	0.0416	0.4942	0.9036	0.7162
CRC risk	hsa-miR-494:RBM16:rs9375	rs9375	0.0416	0.4942	0.9036	0.7162
CRC risk	hsa-miR-200a:RBM16:rs9375	rs9375	0.0416	0.4942	0.9036	0.7162
CRC risk	hsa-miR-142-3p:RBM16:rs9375	rs9375	0.0416	0.4942	0.9036	0.7162
CRC risk	hsa-miR-141:RBM16:rs9375	rs9375	0.0416	0.4942	0.9036	0.7162
CRC risk	hsa-miR-346:LIMA1:rs9364	rs9364	0.1531	0.1103	4.1173	0.2157
CRC risk	hsa-miR-194:LIMA1:rs9364	rs9364	0.1531	0.1103	4.1173	0.2157
CRC risk	hsa-miR-205-5p:NKX2-3:rs888208	rs888208	0	0.9987	0.0438	0.9907
CRC risk	hsa-miR-205:NKX2-3:rs888208	rs888208	0	0.9987	0.0438	0.9907
CRC risk	hsa-miR-211-5p:TBX3:rs8853	rs8853	0.2565	0.0392	8.4759	0.0434
CRC risk	hsa-miR-211:TBX3:rs8853	rs8853	0.2565	0.0392	8.4759	0.0434
CRC risk	hsa-miR-204-5p:TBX3:rs8853	rs8853	0.2565	0.0392	8.4759	0.0434
CRC risk	hsa-miR-204:TBX3:rs8853	rs8853	0.2565	0.0392	8.4759	0.0434
CRC risk	hsa-miR-203a:TBX3:rs8853	rs8853	0.2565	0.0392	8.4759	0.0434
CRC risk	hsa-miR-342-3p:CABLES2:rs8668	rs8668	0.0575	0.3906	4.1479	0.202
CRC risk	hsa-miR-218:CABLES2:rs8668	rs8668	0.0575	0.3906	4.1479	0.202
CRC risk	hsa-miR-216a-5p:CABLES2:rs8668	rs8668	0.0575	0.3906	4.1479	0.202
CRC risk	hsa-miR-216a:CABLES2:rs8668	rs8668	0.0575	0.3906	4.1479	0.202
CRC risk	hsa-miR-155-5p:CABLES2:rs8668	rs8668	0.0575	0.3906	4.1479	0.202
CRC risk	hsa-miR-155:CABLES2:rs8668	rs8668	0.0575	0.3906	4.1479	0.202
CRC risk	hsa-let-7c-5p:FAM134C:rs8079855	rs8079855	0.0049	0.8852	0.1308	0.9568
CRC risk	hsa-miR-218:CABLES2:rs747949	rs747949	0.0163	0.7187	1.6202	0.5475
CRC risk	hsa-miR-506-3p:LAMC1:rs7473	rs7473	0.0733	0.3196	3.3945	0.3152
CRC risk	hsa-miR-448:LAMC1:rs7473	rs7473	0.0733	0.3196	3.3945	0.3152
CRC risk	hsa-miR-33b-5p:LAMC1:rs7473	rs7473	0.0733	0.3196	3.3945	0.3152
CRC risk	hsa-miR-33a-5p:LAMC1:rs7473	rs7473	0.0733	0.3196	3.3945	0.3152
CRC risk	hsa-miR-33-5p:LAMC1:rs7473	rs7473	0.0733	0.3196	3.3945	0.3152
CRC risk	hsa-miR-153-3p:LAMC1:rs7473	rs7473	0.0733	0.3196	3.3945	0.3152
CRC risk	hsa-miR-124-3p:LAMC1:rs7473	rs7473	0.0733	0.3196	3.3945	0.3152
CRC risk	hsa-miR-124-3p.2:LAMC1:rs7473	rs7473	0.0733	0.3196	3.3945	0.3152
CRC risk	hsa-miR-124-3p.1:LAMC1:rs7473	rs7473	0.0733	0.3196	3.3945	0.3152
CRC risk	hsa-miR-371-5p:CABLES2:rs709206	rs709206	0.1127	0.2241	3.5583	0.2986
CRC risk	hsa-miR-137:CABLES2:rs709206	rs709206	0.1127	0.2241	3.5583	0.2986
CRC risk	hsa-miR-218-5p:MLX:rs679	rs679	0.0143	0.7431	2.7954	0.3459
CRC risk	hsa-miR-107:MLX:rs679	rs679	0.0143	0.7431	2.7954	0.3459
CRC risk	hsa-miR-103:MLX:rs679	rs679	0.0143	0.7431	2.7954	0.3459
CRC risk	hsa-miR-590-3p:LAMC1:rs6424890	rs6424890	0.0014	0.9515	0.1705	0.9362
CRC risk	hsa-miR-320d:LAMC1:rs6424890	rs6424890	0.0014	0.9515	0.1705	0.9362
CRC risk	hsa-miR-320c:LAMC1:rs6424890	rs6424890	0.0014	0.9515	0.1705	0.9362
CRC risk	hsa-miR-320b:LAMC1:rs6424890	rs6424890	0.0014	0.9515	0.1705	0.9362
CRC risk	hsa-miR-320a:LAMC1:rs6424890	rs6424890	0.0014	0.9515	0.1705	0.9362
CRC risk	hsa-miR-140-5p:LAMC1:rs6424890	rs6424890	0.0014	0.9515	0.1705	0.9362
CRC risk	hsa-miR-300:TPI1:rs58194764	rs58194764	0.0125	0.7631	1.5303	0.5581
CRC risk	hsa-miR-506:GNB3:rs5445	rs5445	0.0233	0.6927	0.0686	0.9809
CRC risk	hsa-miR-183:GNB3:rs5445	rs5445	0.0233	0.6927	0.0686	0.9809
CRC risk	hsa-miR-150:GNB3:rs5445	rs5445	0.0233	0.6927	0.0686	0.9809
CRC risk	hsa-miR-124:GNB3:rs5445	rs5445	0.0233	0.6927	0.0686	0.9809
CRC risk	hsa-miR-488:TBX3:rs3741698	rs3741698	0.0262	0.6121	6.1555	0.0898
CRC risk	hsa-miR-497-5p:LAMC1:rs3359	rs3359	0.1557	0.1166	3.8885	0.2241
CRC risk	hsa-miR-497:LAMC1:rs3359	rs3359	0.1557	0.1166	3.8885	0.2241
CRC risk	hsa-miR-424-5p:LAMC1:rs3359	rs3359	0.1557	0.1166	3.8885	0.2241
CRC risk	hsa-miR-424:LAMC1:rs3359	rs3359	0.1557	0.1166	3.8885	0.2241
CRC risk	hsa-miR-422a:LAMC1:rs3359	rs3359	0.1557	0.1166	3.8885	0.2241
CRC risk	hsa-miR-29c-3p:LAMC1:rs3359	rs3359	0.1557	0.1166	3.8885	0.2241
CRC risk	hsa-miR-29b-3p:LAMC1:rs3359	rs3359	0.1557	0.1166	3.8885	0.2241
CRC risk	hsa-miR-195-5p:LAMC1:rs3359	rs3359	0.1557	0.1166	3.8885	0.2241
CRC risk	hsa-miR-195:LAMC1:rs3359	rs3359	0.1557	0.1166	3.8885	0.2241
CRC risk	hsa-miR-16-5p:LAMC1:rs3359	rs3359	0.1557	0.1166	3.8885	0.2241
CRC risk	hsa-miR-16:LAMC1:rs3359	rs3359	0.1557	0.1166	3.8885	0.2241
CRC risk	hsa-miR-15b-5p:LAMC1:rs3359	rs3359	0.1557	0.1166	3.8885	0.2241
CRC risk	hsa-miR-15b:LAMC1:rs3359	rs3359	0.1557	0.1166	3.8885	0.2241
CRC risk	hsa-miR-15a-5p:LAMC1:rs3359	rs3359	0.1557	0.1166	3.8885	0.2241
CRC risk	hsa-miR-15a:LAMC1:rs3359	rs3359	0.1557	0.1166	3.8885	0.2241
CRC risk	hsa-miR-15-5p:LAMC1:rs3359	rs3359	0.1557	0.1166	3.8885	0.2241
CRC risk	hsa-miR-129-5p:LAMC1:rs3359	rs3359	0.1557	0.1166	3.8885	0.2241
CRC risk	hsa-miR-122-5p:LAMC1:rs3359	rs3359	0.1557	0.1166	3.8885	0.2241
CRC risk	hsa-miR-590-5p:LIMA1:rs3184122	rs3184122	0.0146	0.7389	0.7219	0.7709
CRC risk	hsa-miR-21-5p:LIMA1:rs3184122	rs3184122	0.0146	0.7389	0.7219	0.7709
CRC risk	hsa-miR-21:LIMA1:rs3184122	rs3184122	0.0146	0.7389	0.7219	0.7709
CRC risk	hsa-miR-494:UTP23:rs3088140	rs3088140	0.0421	0.468	1.737	0.5196
CRC risk	hsa-miR-9:C11orf53:rs3087967	rs3087967	0.0007	0.9785	1.8786	0.5221
CRC risk	hsa-miR-362-3p:C11orf53:rs3087967	rs3087967	0.0007	0.9785	1.8786	0.5221
CRC risk	hsa-miR-329:C11orf53:rs3087967	rs3087967	0.0007	0.9785	1.8786	0.5221
CRC risk	hsa-miR-186:C11orf53:rs3087967	rs3087967	0.0007	0.9785	1.8786	0.5221
CRC risk	hsa-miR-96-5p:KLHL18:rs295458	rs295458	0	1	0.1217	0.9654
CRC risk	hsa-miR-493-3p:KLHL18:rs295458	rs295458	0	1	0.1217	0.9654
CRC risk	hsa-miR-128-3p:KLHL18:rs295458	rs295458	0	1	0.1217	0.9654
CRC risk	hsa-miR-1193:KLHL18:rs295458	rs295458	0	1	0.1217	0.9654
CRC risk	hsa-miR-203:MORC1:rs2715761	rs2715761	0.1219	0.1305	0.5732	0.7275
CRC risk	hsa-miR-496:FADS1:rs174546	rs174546	0.0853	0.3359	1.3842	0.6358
CRC risk	hsa-miR-452-5p:FADS1:rs174545	rs174545	0.0981	0.2312	9.75	0.0205
CRC risk	hsa-miR-511-5p:LAMC1:rs1547715	rs1547715	0.0743	0.3122	1.8967	0.4919
CRC risk	hsa-miR-431-5p:LAMC1:rs1547715	rs1547715	0.0743	0.3122	1.8967	0.4919
CRC risk	hsa-miR-424-5p:LAMC1:rs1547715	rs1547715	0.0743	0.3122	1.8967	0.4919
CRC risk	hsa-miR-423-3p:LAMC1:rs1547715	rs1547715	0.0743	0.3122	1.8967	0.4919
CRC risk	hsa-miR-362-3p:LAMC1:rs1547715	rs1547715	0.0743	0.3122	1.8967	0.4919
CRC risk	hsa-miR-195-5p:LAMC1:rs1547715	rs1547715	0.0743	0.3122	1.8967	0.4919
CRC risk	hsa-miR-16-5p:LAMC1:rs1547715	rs1547715	0.0743	0.3122	1.8967	0.4919
CRC risk	hsa-miR-15b-5p:LAMC1:rs1547715	rs1547715	0.0743	0.3122	1.8967	0.4919
CRC risk	hsa-miR-15a-5p:LAMC1:rs1547715	rs1547715	0.0743	0.3122	1.8967	0.4919
CRC risk	hsa-miR-150-5p:LAMC1:rs1547715	rs1547715	0.0743	0.3122	1.8967	0.4919
CRC risk	hsa-miR-93:RAD52:rs11571475	rs11571475	0.1375	0.144	3.6915	0.2424
CRC risk	hsa-miR-519d:RAD52:rs11571475	rs11571475	0.1375	0.144	3.6915	0.2424
CRC risk	hsa-miR-20b:RAD52:rs11571475	rs11571475	0.1375	0.144	3.6915	0.2424
CRC risk	hsa-miR-20a:RAD52:rs11571475	rs11571475	0.1375	0.144	3.6915	0.2424
CRC risk	hsa-miR-17:RAD52:rs11571475	rs11571475	0.1375	0.144	3.6915	0.2424
CRC risk	hsa-miR-106b:RAD52:rs11571475	rs11571475	0.1375	0.144	3.6915	0.2424
CRC risk	hsa-miR-106a:RAD52:rs11571475	rs11571475	0.1375	0.144	3.6915	0.2424
CRC risk	hsa-miR-140-5p:LOC440518:rs11085537	rs11085537	0.1129	0.1928	4.1025	0.2057
CRC risk	hsa-miR-136:LOC440518:rs11085537	rs11085537	0.1129	0.1928	4.1025	0.2057
CRC risk	hsa-miR-125a-3p:LOC440518:rs11085537	rs11085537	0.1129	0.1928	4.1025	0.2057
CRC risk	hsa-miR-7-5p:ENO2:rs11064467	rs11064467	0.0495	0.4357	1.0626	0.6779
CRC risk	hsa-miR-7:ENO2:rs11064467	rs11064467	0.0495	0.4357	1.0626	0.6779
CRC risk	hsa-miR-335-5p:ENO2:rs11064467	rs11064467	0.0495	0.4357	1.0626	0.6779
CRC risk	hsa-miR-335:ENO2:rs11064467	rs11064467	0.0495	0.4357	1.0626	0.6779
CRC risk	hsa-miR-330-3p:ENO2:rs11064467	rs11064467	0.0495	0.4357	1.0626	0.6779
CRC risk	hsa-miR-328-3p:ENO2:rs11064467	rs11064467	0.0495	0.4357	1.0626	0.6779
CRC risk	hsa-miR-328:ENO2:rs11064467	rs11064467	0.0495	0.4357	1.0626	0.6779
CRC risk	hsa-miR-128-3p:ENO2:rs11064467	rs11064467	0.0495	0.4357	1.0626	0.6779
CRC risk	hsa-miR-128:ENO2:rs11064467	rs11064467	0.0495	0.4357	1.0626	0.6779
CRC risk	hsa-miR-96:LAMC1:rs1062044	rs1062044	0.0014	0.9588	0.142	0.9531
CRC risk	hsa-miR-433-3p:LAMC1:rs1051473	rs1051473	0.0146	0.74	0.5416	0.8245
CRC risk	hsa-miR-203a:LAMC1:rs1051473	rs1051473	0.0146	0.74	0.5416	0.8245
CRC risk	hsa-miR-203:LAMC1:rs1051473	rs1051473	0.0146	0.74	0.5416	0.8245
CRC risk	hsa-miR-185-5p:SNRNP27:rs1048165	rs1048165	0.2187	0.0578	10.0575	0.0243
CRC risk	hsa-miR-185:SNRNP27:rs1048165	rs1048165	0.2187	0.0578	10.0575	0.0243
CRC risk	hsa-miR-155-5p:SNRNP27:rs1048165	rs1048165	0.2187	0.0578	10.0575	0.0243
CRC risk	hsa-miR-155:SNRNP27:rs1048165	rs1048165	0.2187	0.0578	10.0575	0.0243
CRC risk	hsa-miR-142-3p:SNRNP27:rs1048165	rs1048165	0.2187	0.0578	10.0575	0.0243
CRC risk	hsa-miR-382:TUBG2:rs1046097	rs1046097	0.002	0.9549	0.0961	0.9729
CRC risk	hsa-miR-96:GREM1:rs10318	rs10318	0.0015	0.9492	0.8318	0.729
CRC risk	hsa-miR-182:GREM1:rs10318	rs10318	0.0015	0.9492	0.8318	0.729
CRC risk	hsa-miR-1271:GREM1:rs10318	rs10318	0.0015	0.9492	0.8318	0.729
CRC risk	hsa-miR-124-3p:GREM1:rs10318	rs10318	0.0015	0.9492	0.8318	0.729
CRC survival	hsa-miR-137:SLC22A23:rs9503517	rs9503517	0.0012	0.9699	2.115	0.4931
CRC survival	hsa-miR-137:C6orf85:rs9503517	rs9503517	0.0012	0.9699	2.115	0.4931
CRC survival	hsa-miR-1297:SLC22A23:rs9503517	rs9503517	0.0012	0.9699	2.115	0.4931
CRC survival	hsa-miR-98-5p:SLC22A23:rs9503516	rs9503516	0.0034	0.9299	1.0393	0.7152
CRC survival	hsa-miR-9-5p:SLC22A23:rs9503516	rs9503516	0.0034	0.9299	1.0393	0.7152
CRC survival	hsa-miR-4500:SLC22A23:rs9503516	rs9503516	0.0034	0.9299	1.0393	0.7152
CRC survival	hsa-miR-4458:SLC22A23:rs9503516	rs9503516	0.0034	0.9299	1.0393	0.7152
CRC survival	hsa-miR-137:SLC22A23:rs9503516	rs9503516	0.0034	0.9299	1.0393	0.7152
CRC survival	hsa-miR-137:C6orf85:rs9503516	rs9503516	0.0034	0.9299	1.0393	0.7152
CRC survival	hsa-miR-1297:SLC22A23:rs9503516	rs9503516	0.0034	0.9299	1.0393	0.7152
CRC survival	hsa-let-7i-5p:SLC22A23:rs9503516	rs9503516	0.0034	0.9299	1.0393	0.7152
CRC survival	hsa-let-7g-5p:SLC22A23:rs9503516	rs9503516	0.0034	0.9299	1.0393	0.7152
CRC survival	hsa-let-7f-5p:SLC22A23:rs9503516	rs9503516	0.0034	0.9299	1.0393	0.7152
CRC survival	hsa-let-7e-5p:SLC22A23:rs9503516	rs9503516	0.0034	0.9299	1.0393	0.7152
CRC survival	hsa-let-7d-5p:SLC22A23:rs9503516	rs9503516	0.0034	0.9299	1.0393	0.7152
CRC survival	hsa-let-7c-5p:SLC22A23:rs9503516	rs9503516	0.0034	0.9299	1.0393	0.7152
CRC survival	hsa-let-7b-5p:SLC22A23:rs9503516	rs9503516	0.0034	0.9299	1.0393	0.7152
CRC survival	hsa-let-7a-5p:SLC22A23:rs9503516	rs9503516	0.0034	0.9299	1.0393	0.7152
CRC survival	hsa-miR-96-5p:SLC22A23:rs9501975	rs9501975	0.0232	0.6932	0.3413	0.9012
CRC survival	hsa-miR-20b-5p:SLC22A23:rs9501975	rs9501975	0.0232	0.6932	0.3413	0.9012
CRC survival	hsa-miR-20a-5p:SLC22A23:rs9501975	rs9501975	0.0232	0.6932	0.3413	0.9012
CRC survival	hsa-miR-203a:SLC22A23:rs9501975	rs9501975	0.0232	0.6932	0.3413	0.9012
CRC survival	hsa-miR-182-5p:SLC22A23:rs9501975	rs9501975	0.0232	0.6932	0.3413	0.9012
CRC survival	hsa-miR-181c-5p:SLC22A23:rs9501975	rs9501975	0.0232	0.6932	0.3413	0.9012
CRC survival	hsa-miR-181c:SLC22A23:rs9501975	rs9501975	0.0232	0.6932	0.3413	0.9012
CRC survival	hsa-miR-181b-5p:SLC22A23:rs9501975	rs9501975	0.0232	0.6932	0.3413	0.9012
CRC survival	hsa-miR-181b:SLC22A23:rs9501975	rs9501975	0.0232	0.6932	0.3413	0.9012
CRC survival	hsa-miR-17-5p:SLC22A23:rs9501975	rs9501975	0.0232	0.6932	0.3413	0.9012
CRC survival	hsa-miR-1297:SLC22A23:rs9501975	rs9501975	0.0232	0.6932	0.3413	0.9012
CRC survival	hsa-miR-106b-5p:SLC22A23:rs9501975	rs9501975	0.0232	0.6932	0.3413	0.9012
CRC survival	hsa-miR-106a-5p:SLC22A23:rs9501975	rs9501975	0.0232	0.6932	0.3413	0.9012
CRC survival	hsa-miR-96-5p:SLC22A23:rs9501974	rs9501974	0.1541	0.1668	5.1056	0.1678
CRC survival	hsa-miR-182-5p:SLC22A23:rs9501974	rs9501974	0.1541	0.1668	5.1056	0.1678
CRC survival	hsa-miR-181c-5p:SLC22A23:rs9501974	rs9501974	0.1541	0.1668	5.1056	0.1678
CRC survival	hsa-miR-181c:SLC22A23:rs9501974	rs9501974	0.1541	0.1668	5.1056	0.1678
CRC survival	hsa-miR-181b-5p:SLC22A23:rs9501974	rs9501974	0.1541	0.1668	5.1056	0.1678
CRC survival	hsa-miR-181b:SLC22A23:rs9501974	rs9501974	0.1541	0.1668	5.1056	0.1678
CRC survival	hsa-miR-1297:SLC22A23:rs9501974	rs9501974	0.1541	0.1668	5.1056	0.1678
CRC survival	hsa-miR-203:SLC22A23:rs9501973	rs9501973	0.1574	0.1143	3.8879	0.2242
CRC survival	hsa-miR-124-3p:LARP4B:rs7703	rs7703	0.1596	0.1115	1.111	0.6656
CRC survival	hsa-miR-432-3p:SLC22A23:rs45629235	rs45629235	0.0189	0.688	0.6457	0.7932
CRC survival	hsa-miR-27b-3p:SLC22A23:rs45629235	rs45629235	0.0189	0.688	0.6457	0.7932
CRC survival	hsa-miR-27a-3p:SLC22A23:rs45629235	rs45629235	0.0189	0.688	0.6457	0.7932
CRC survival	hsa-miR-125a-3p:LARP4B:rs4229	rs4229	0.0461	0.4415	1.9286	0.4838
CRC survival	hsa-miR-431:APOBEC2:rs2076472	rs2076472	0.0052	0.9002	0.9491	0.7374
CRC survival	hsa-miR-302e:SLC22A23:rs1127470	rs1127470	0.0038	0.9293	0.6277	0.837
CRC survival	hsa-miR-183-5p:SLC22A23:rs1127470	rs1127470	0.0038	0.9293	0.6277	0.837
CRC survival	hsa-miR-338-3p:SLC22A23:rs1127466	rs1127466	0.1052	0.2724	2.4182	0.4431

## Sheet: Sheet3 (rsID in figure 2)
CRC associated rsID	-Log dmax P value		obesity associated rsID	-Log dmax P value
rs7473	0.495393		rs1046239	0.279262
rs9503516	0.0315638		rs6498540	0.0070049
rs8079855	0.0529586		rs6504182	0.158265
rs8668	0.408268		rs5995550	0.104964
rs1048165	1.23807		rs4902176	0.236947
rs3359	0.933301		rs16912239	2.00436
rs1547715	0.505567		rs2277552	0.692076
rs679	0.128953		rs2179129	0.407712
rs3184122	0.131414		rs9337	0.524619
rs9501975	0.159141		rs4472012	0.0527624
rs9501974	0.777804		rs1047440	0
rs295458	0		rs564	8.68676e-05
rs1127470	0.0318441		rs61198364	0.399681
rs11064467	0.360812		rs1058383	1.33161
rs6424890	0.0215912		rs7407	0.0252121
rs8853	1.40671		rs10792	0.202525
rs45629235	0.162412		rs8444	0.318126
rs944971	0.26552		rs17149797	0.358328
rs174545	0.636012		rs45597333	0.173925
rs888208	0.00056495		rs41311847	0.00121773
rs9364	0.957424		rs715020	1.09151
rs3809922	0.21467		rs8101	0.667562
rs477859	0.0120657		rs3205718	0.907279
rs6793295	0.454322		rs1045241	0.632458
rs20558	0.4262		rs78063414	0.324955
rs10936599	0		rs1042725	0.0435914
rs3741698	0.213178		rs1062034	0.246494
rs34402524	0.708409		rs1052910	0.0614803
rs9811216	1.14206		rs1822437	0.896196
rs7248888	0.914353		rs2303719	0.187421
rs9503518	0.11025		rs1056053	0.664943
rs9375	0.306097		rs55874185	0.356054
rs2243378	0.633764		rs56151225	0.0302115
rs10936600	0.602929		rs3087591	0.0465786
rs525911	0.0848113		rs7664	0.144118
rs3813480	0.24306		rs3746184	0.0518806
rs6998254	0.167044		rs6484306	0.0138107
rs1127475	1.42481		rs75805593	0.483994
rs9503514	0.68382		rs4395360	1.27327
rs9503517	0.013273		rs10883798	0.0145286
rs11571475	0.841638		rs1134481	0.0206338
rs20563	0.195247		rs1134482	0.203842
rs10318	0.0226423		rs1051160	0.364215
rs5445	0.159455		rs117846478	0.785686
rs9804992	0.205861		rs1800845	1.73283
rs174544	0.961777		rs7807	1.06601
rs3809923	1.36653		rs1048497	0.0435434
rs1051473	0.130768		rs7796	1.38616
rs9501973	0.941954		rs2570	0.44721
rs4871789	0.836242		rs41280328	0.264401
rs11064435	0.089856		rs9299	0.142969
rs1570027	0.112551		rs1044390	1.55129
rs20557	0.978811		rs112524225	0.0666646
rs4229	0.355069		rs11064	0.00833099
rs58194764	0.117419		rs9417265	0.155336
rs11064436	0.252744		rs1136553	0.971429
rs900171	0.242604		rs1045475	0.843148
rs174546	0.47379		rs13513	0.0445528
rs3741562	0.00577086		rs9324	0.179208
rs8124907	0.000651931		rs62111028	0.470698
rs747948	0.678195		rs1045476	0.844057
rs1046909	0.223008		rs7359336	0.0940423
rs3087967	0.00943917		rs9460	0.257589
rs1127466	0.564793		rs5872	1.17457
rs944970	0.63097		rs56324594	0.762456
rs1062044	0.018272		rs284858	0.0734003
rs2715761	0.884389		rs1055816	0.980468
rs747949	0.143452		rs1052883	0.00643152
rs709206	0.649558		rs12321	0.53254
rs11085537	0.714893		rs7669	1.50446
rs1046097	0.0200421		rs13380863	0.538652
rs2076472	0.045661		rs17261772	0.649752
rs3088140	0.329754		rs10788800	0.284749
rs7703	0.952725		rs75550682	0.0842309
			rs2298278	0.601539
			rs3755042	0.391367
			rs17114808	0.224244
			rs8756	0.00287584
			rs12587394	0.10386
			rs1049376	0.0239712
			rs1437134	0.0652996
			rs10786736	0.0099721
			rs2753	0.0795636
			rs10418804	0.158641
			rs15740	0.00528701
			rs10540	0.964971
			rs1136808	0.751781
			rs7259149	1.32883
			rs3203922	0.191182
			rs7505	0.00890689
			rs6499244	0.327348
			rs6857	0.376751
			rs17427875	0.244201
			rs4646945	0.162096
			rs3492	0.00581487
			rs4654	0.348044
			rs12917712	0.0622314
			rs1058400	0.567191
			rs1127857	0.194839
			rs7154948	0.0435914
			rs61735051	0.313274
			rs4949660	0.102153
			rs2817419	0.325231
			rs4759058	0.958213
			rs28381552	0.112777
			rs2898985	0.144602
			rs1056340	0.283997
			rs2307393	0.293026
			rs1128535	0.351347
			rs6847	0.102373
			rs77096541	0.857298
			rs8354	0.479255
			rs113789428	0.92775
			rs4919691	0.856361
			rs11818043	0.119415
			rs9610915	0.447819
			rs9418295	1.35952
			rs1048466	0.0421055
			rs3740409	0.536256
			rs9596233	0.297569
			rs7132908	0.167491
			rs78154192	0.558776
			rs7769978	0.300249
			rs715	0.14966
			rs9924686	0.4675
			rs72704737	0.917933
			rs7222136	0.201971
			rs5435	0.230918
			rs2303486	0.110698
			rs4917985	0.235899
			rs3178915	0.0333421
			rs11755593	1.3851
			rs4674310	0.145815
			rs2589668	0.11702
			rs1054413	0.115828
			rs4594236	0.0236042
			rs35032786	0.419759
			rs1061810	0.425274
			rs4946936	0.349984
			rs11076	0.805208
			rs1052620	0.651695
			rs14235	0.0500248
			rs3088215	0.229222
			rs1707336	0.289883
			rs62194228	0.0109508
			rs12520233	0.393404
			rs15637	0.970616
			rs4823007	0.22541
			rs6976	0.00665196
			rs11879864	0.449649
			rs72900436	0.686766
			rs7406983	0.437826
			rs8028	0.114356
			rs2407	0.679231
			rs284854	0.142185
			rs2293578	0.145269
			rs10499	0.393081
			rs7956133	0.608183
			rs6663178	0.34727
			rs123598	0.316863
			rs2856234	4.34316e-05
			rs9938550	0.0732975
			rs749263	0.000304113
			rs1061508	0.0171411
			rs284857	0.0212718
			rs12761	0.165325
			rs1741	0.544394
			rs41311849	0.290645
			rs1707337	0.13769
			rs2744937	1.15552
			rs41281265	0.197842
			rs8730	0
			rs2238435	0.671417
			rs2531993	0.575772
			rs139915	0.172049
			rs2531995	0.0176383
			rs1121	0.178552
			rs7033638	0.124765
			rs4821943	0.0424406
			rs1044707	0.411392
			rs11655950	0.0169152
			rs55960393	0.425853
			rs879620	0.411616
			rs1127851	0.120617
			rs9662633	0.0673233
			rs4929924	1.52143
			rs13708	0.00563885
			rs206942	0.126447
			rs77691949	0.199558
			rs62405438	0.488919
			rs11920311	0.0880438
			rs8024	0.835647
			rs1042779	0.0403863
			rs2307389	0.0318441
			rs14810	0.183427
			rs2301393	0.422738
