# Supplementary material for: An in silico approach to identify and prioritize miRNAs target sites polymorphisms in colorectal cancer and obesity
Source: Cancer Med. 2020 Oct 18;9(24):9511–28. doi: 10.1002/cam4.3546 (PMC7774712; doi:10.1002/cam4.3546)
Supplement: Supplementary file 3 — Supplementary Material [file CAM4-9-9511-s003.xlsx]

## Sheet: obesity
					Accessibility results
Category	Interaction	miRNA	Gene	SNP	Tsite-cDNA-start	Tsite-cDNA-end	Accessibility-ref-avg	Accessibility-alt-avg	Average Accessibility Change	% Average Accessibility Change
AT	hsa-miR-758-3p:ZNF664:rs1048497	hsa-miR-758-3p	ZNF664	rs1048497	4698	4719	0.529027	0.542905	0.0138773	1.38773
AT	hsa-miR-758:ZNF664:rs1048497	hsa-miR-758	ZNF664	rs1048497	4698	4719	0.529027	0.542905	0.0138773	1.38773
AT	hsa-miR-487b-3p:ZNF664:rs1048497	hsa-miR-487b-3p	ZNF664	rs1048497	4662	4684	0.699443	0.699474	3.04348e-05	0.00304348
AT	hsa-miR-487b:ZNF664:rs1048497	hsa-miR-487b	ZNF664	rs1048497	4662	4684	0.699443	0.699474	3.04348e-05	0.00304348
AT	hsa-miR-17-3p:ZNF664:rs1048497	hsa-miR-17-3p	ZNF664	rs1048497	4674	4693	0.524765	0.514735	-0.01003	-1.003
AT	hsa-miR-139-5p:ZNF664:rs1048497	hsa-miR-139-5p	ZNF664	rs1048497	4686	4692	0.384366	0.361251	-0.0231143	-2.31143
AT	hsa-miR-124-3p:ZNF664:rs1048497	hsa-miR-124-3p	ZNF664	rs1048497	4679	4700	0.613609	0.605077	-0.00853182	-0.853182
AT	hsa-miR-218:T:rs1056053	hsa-miR-218	T	rs1056053	2156	2178	0.5768	0.566352	-0.0104478	-1.04478
AT	hsa-miR-17:T:rs1056053	hsa-miR-17	T	rs1056053	2097	2122	0.576919	0.620892	0.0439731	4.39731
AT	hsa-miR-106a:T:rs1056053	hsa-miR-106a	T	rs1056053	2097	2122	0.576919	0.620892	0.0439731	4.39731
AT	hsa-miR-544:T:rs1134481	hsa-miR-544	T	rs1134481	2382	2403	0.524268	0.524445	0.000177273	0.0177273
AT	hsa-miR-448:T:rs1134481	hsa-miR-448	T	rs1134481	2427	2435	0.767441	0.767087	-0.000354444	-0.0354444
AT	hsa-miR-422a:T:rs1134481	hsa-miR-422a	T	rs1134481	2430	2451	0.22357	0.223494	-7.63636e-05	-0.00763636
AT	hsa-miR-378:T:rs1134481	hsa-miR-378	T	rs1134481	2431	2451	0.207076	0.207064	-1.19048e-05	-0.00119048
AT	hsa-miR-370:T:rs1134481	hsa-miR-370	T	rs1134481	2381	2402	0.518295	0.518473	0.000177273	0.0177273
AT	hsa-miR-23b:T:rs1134481	hsa-miR-23b	T	rs1134481	2422	2442	0.567333	0.567133	-0.0002	-0.02
AT	hsa-miR-23a:T:rs1134481	hsa-miR-23a	T	rs1134481	2422	2442	0.567333	0.567133	-0.0002	-0.02
AT	hsa-miR-219-5p:T:rs1134481	hsa-miR-219-5p	T	rs1134481	2389	2397	0.553174	0.553601	0.000426667	0.0426667
AT	hsa-miR-155:T:rs1134481	hsa-miR-155	T	rs1134481	2387	2410	0.499538	0.4997	0.0001625	0.01625
AT	hsa-miR-153:T:rs1134481	hsa-miR-153	T	rs1134481	2413	2434	0.767414	0.767418	4.54545e-06	0.000454546
AT	hsa-miR-137:T:rs1134481	hsa-miR-137	T	rs1134481	2408	2430	0.661143	0.661161	1.73913e-05	0.00173913
AT	hsa-miR-129-5p:T:rs1134481	hsa-miR-129-5p	T	rs1134481	2418	2438	0.756848	0.756614	-0.000233333	-0.0233333
AT	hsa-miR-544:T:rs1134482	hsa-miR-544	T	rs1134482	2382	2403	0.524268	0.525059	0.000790909	0.0790909
AT	hsa-miR-448:T:rs1134482	hsa-miR-448	T	rs1134482	2427	2435	0.767441	0.662336	-0.105106	-10.5106
AT	hsa-miR-422a:T:rs1134482	hsa-miR-422a	T	rs1134482	2430	2451	0.22357	0.180814	-0.0427564	-4.27564
AT	hsa-miR-378:T:rs1134482	hsa-miR-378	T	rs1134482	2431	2451	0.207076	0.164078	-0.0429981	-4.29981
AT	hsa-miR-370:T:rs1134482	hsa-miR-370	T	rs1134482	2381	2402	0.518295	0.51895	0.000654546	0.0654545
AT	hsa-miR-23b:T:rs1134482	hsa-miR-23b	T	rs1134482	2422	2442	0.567333	0.506752	-0.060581	-6.0581
AT	hsa-miR-23a:T:rs1134482	hsa-miR-23a	T	rs1134482	2422	2442	0.567333	0.506752	-0.060581	-6.0581
AT	hsa-miR-155:T:rs1134482	hsa-miR-155	T	rs1134482	2387	2410	0.499538	0.499575	3.75e-05	0.00375
AT	hsa-miR-153:T:rs1134482	hsa-miR-153	T	rs1134482	2413	2434	0.767414	0.709236	-0.0581773	-5.81773
AT	hsa-miR-137:T:rs1134482	hsa-miR-137	T	rs1134482	2408	2430	0.661143	0.645378	-0.0157652	-1.57652
AT	hsa-miR-129-5p:T:rs1134482	hsa-miR-129-5p	T	rs1134482	2418	2438	0.756848	0.695376	-0.0614714	-6.14714
AT	hsa-miR-29a:KCNH5:rs4902176	hsa-miR-29a	KCNH5	rs4902176	2509	2532	0.454817	0.4473	-0.00751667	-0.751667
AT	hsa-miR-197:KCNH5:rs4902176	hsa-miR-197	KCNH5	rs4902176	2509	2530	0.460614	0.45186	-0.00875409	-0.875409
AT	hsa-miR-136:KCNH5:rs4902176	hsa-miR-136	KCNH5	rs4902176	2483	2503	0.505014	0.525338	0.0203238	2.03238
AT, AT	hsa-miR-9:ZPBP2:rs117846478	hsa-miR-9	ZPBP2	rs117846478	1480	1499	0.361486	0.364669	0.0031835	0.31835
AT, AT	hsa-miR-496:ZPBP2:rs117846478	hsa-miR-496	ZPBP2	rs117846478	1431	1452	0.600018	0.606782	0.00676364	0.676364
AT, AT	hsa-miR-377:ZPBP2:rs117846478	hsa-miR-377	ZPBP2	rs117846478	1439	1460	0.438824	0.442644	0.00382045	0.382045
AT, AT	hsa-miR-129-5p:ZPBP2:rs117846478	hsa-miR-129-5p	ZPBP2	rs117846478	1480	1500	0.36735	0.370416	0.00306571	0.306571
AT, AT	hsa-miR-502-5p:TP73:rs61735051	hsa-miR-502-5p	TP73	rs61735051	1542	1562	0.458719	0.457731	-0.000987143	-0.0987143
AT, AT	hsa-miR-328-3p:TP73:rs61735051	hsa-miR-328-3p	TP73	rs61735051	1556	1563	0.355762	0.355669	-9.375e-05	-0.009375
AT, AT	hsa-miR-328:TP73:rs61735051	hsa-miR-328	TP73	rs61735051	1544	1564	0.537233	0.536738	-0.000495238	-0.0495238
AT, AT	hsa-miR-142-3p:TP73:rs61735051	hsa-miR-142-3p	TP73	rs61735051	1547	1571	0.619848	0.586884	-0.032964	-3.2964
AT, AT	hsa-miR-186:MLLT10:rs78154192	hsa-miR-186	MLLT10	rs78154192	3833	3855	0.33673	0.365653	0.028923	2.8923
AT, AT	hsa-miR-455-3p.2:TP73:rs9662633	hsa-miR-455-3p.2	TP73	rs9662633	1759	1767	0.539736	0.531754	-0.00798111	-0.798111
FM	hsa-miR-539-5p:EDEM3:rs1046239	hsa-miR-539-5p	EDEM3	rs1046239	6115	6120	0.577495	0.593285	0.01579	1.579
FM	hsa-miR-496:EDEM3:rs1046239	hsa-miR-496	EDEM3	rs1046239	6125	6148	0.683429	0.68675	0.00332083	0.332083
FM	hsa-miR-429:EDEM3:rs1046239	hsa-miR-429	EDEM3	rs1046239	6086	6093	0.862801	0.82238	-0.0404212	-4.04213
FM	hsa-miR-429:C1orf22:rs1046239	hsa-miR-429	C1orf22	rs1046239	6085	6092	0.784011	0.736854	-0.0471575	-4.71575
FM	hsa-miR-200c-3p:EDEM3:rs1046239	hsa-miR-200c-3p	EDEM3	rs1046239	6086	6093	0.862801	0.82238	-0.0404212	-4.04213
FM	hsa-miR-200c-3p:C1orf22:rs1046239	hsa-miR-200c-3p	C1orf22	rs1046239	6086	6092	0.853346	0.807649	-0.0456971	-4.56971
FM	hsa-miR-200c:EDEM3:rs1046239	hsa-miR-200c	EDEM3	rs1046239	6071	6093	0.629139	0.646017	0.0168783	1.68783
FM	hsa-miR-200b-3p:EDEM3:rs1046239	hsa-miR-200b-3p	EDEM3	rs1046239	6086	6093	0.862801	0.82238	-0.0404212	-4.04213
FM	hsa-miR-200b-3p:C1orf22:rs1046239	hsa-miR-200b-3p	C1orf22	rs1046239	6086	6092	0.853346	0.807649	-0.0456971	-4.56971
FM	hsa-miR-200b:EDEM3:rs1046239	hsa-miR-200b	EDEM3	rs1046239	6072	6093	0.635536	0.653064	0.0175273	1.75273
FM	hsa-miR-23b:GRB14:rs1051160	hsa-miR-23b	GRB14	rs1051160	2237	2257	0.59791	0.578886	-0.0190238	-1.90238
FM	hsa-miR-23a:GRB14:rs1051160	hsa-miR-23a	GRB14	rs1051160	2238	2257	0.60375	0.58414	-0.01961	-1.961
FM	hsa-miR-181d:GRB14:rs1051160	hsa-miR-181d	GRB14	rs1051160	2244	2266	0.632143	0.615387	-0.0167565	-1.67565
FM	hsa-miR-181c:GRB14:rs1051160	hsa-miR-181c	GRB14	rs1051160	2245	2266	0.644936	0.629755	-0.0151818	-1.51818
FM	hsa-miR-181b:GRB14:rs1051160	hsa-miR-181b	GRB14	rs1051160	2244	2266	0.632143	0.615387	-0.0167565	-1.67565
FM	hsa-miR-181a:GRB14:rs1051160	hsa-miR-181a	GRB14	rs1051160	2244	2266	0.632143	0.615387	-0.0167565	-1.67565
FM	hsa-miR-135b:GRB14:rs1051160	hsa-miR-135b	GRB14	rs1051160	2207	2229	0.818217	0.809917	-0.0083	-0.83
FM	hsa-miR-129-5p:GRB14:rs1051160	hsa-miR-129-5p	GRB14	rs1051160	2269	2289	0.466555	0.467288	0.000732381	0.0732381
FM	hsa-miR-125a-3p:GRB14:rs1051160	hsa-miR-125a-3p	GRB14	rs1051160	2255	2276	0.486382	0.478055	-0.00832727	-0.832727
FM	hsa-miR-590-3p:EDEM3:rs1061508	hsa-miR-590-3p	EDEM3	rs1061508	4128	4149	0.461709	0.443909	-0.0178005	-1.78005
FM	hsa-miR-31:NOX5:rs2277552	hsa-miR-31	NOX5	rs2277552	1677	1698	0.45165	0.458977	0.00732773	0.732773
FM	hsa-miR-28-5p:MAFF:rs5995550	hsa-miR-28-5p	MAFF	rs5995550	2365	2387	0.8459	0.849261	0.00336087	0.336087
FM	hsa-miR-129-5p:MAFF:rs5995550	hsa-miR-129-5p	MAFF	rs5995550	2352	2359	0.887203	0.889528	0.002325	0.2325
FM	hsa-miR-101-3p:EDEM3:rs6663178	hsa-miR-101-3p	EDEM3	rs6663178	4652	4657	0.287625	0.302903	0.0152783	1.52783
FM	hsa-miR-93-5p:LASS2:rs8444	hsa-miR-93-5p	LASS2	rs8444	1584	1608	0.434976	0.409108	-0.025868	-2.5868
FM	hsa-miR-93:LASS2:rs8444	hsa-miR-93	LASS2	rs8444	1584	1608	0.434976	0.409108	-0.025868	-2.5868
FM	hsa-miR-4500:CERS2:rs8444	hsa-miR-4500	CERS2	rs8444	1576	1581	0.798088	0.753453	-0.044635	-4.4635
FM	hsa-miR-212-5p:CERS2:rs8444	hsa-miR-212-5p	CERS2	rs8444	1567	1575	0.449532	0.391062	-0.05847	-5.847
FM, FM	hsa-miR-26a:ORC3L:rs2307389	hsa-miR-26a	ORC3L	rs2307389	686	707	0.512568	0.490614	-0.0219545	-2.19545
FM, FM	hsa-miR-19a:ORC3L:rs2307389	hsa-miR-19a	ORC3L	rs2307389	706	729	0.5434	0.548725	0.005325	0.5325
FM, FM	hsa-miR-9:ORC3L:rs2307393	hsa-miR-9	ORC3L	rs2307393	1557	1564	0.416151	0.385344	-0.0308075	-3.08075
FM, FM	hsa-miR-544:ORC3L:rs2307393	hsa-miR-544	ORC3L	rs2307393	1549	1564	0.484167	0.477609	-0.00655812	-0.655813
FM, FM	hsa-miR-93-5p:ORC3L:rs28381552	hsa-miR-93-5p	ORC3L	rs28381552	2408	2429	0.58905	0.594795	0.00574545	0.574545
FM, FM	hsa-miR-520f-3p:ORC3L:rs28381552	hsa-miR-520f-3p	ORC3L	rs28381552	2407	2428	0.575264	0.581995	0.00673182	0.673182
FM, FM	hsa-miR-520d-3p:ORC3L:rs28381552	hsa-miR-520d-3p	ORC3L	rs28381552	2462	2484	0.760504	0.761209	0.000704348	0.0704348
FM, FM	hsa-miR-520c-3p:ORC3L:rs28381552	hsa-miR-520c-3p	ORC3L	rs28381552	2407	2429	0.584752	0.591557	0.00680435	0.680435
FM, FM	hsa-miR-520b:ORC3L:rs28381552	hsa-miR-520b	ORC3L	rs28381552	2409	2429	0.571381	0.5773	0.00591905	0.591905
FM, FM	hsa-miR-519b-3p:ORC3L:rs28381552	hsa-miR-519b-3p	ORC3L	rs28381552	2407	2429	0.584752	0.591557	0.00680435	0.680435
FM, FM	hsa-miR-519a-3p:ORC3L:rs28381552	hsa-miR-519a-3p	ORC3L	rs28381552	2405	2429	0.572576	0.581824	0.009248	0.9248
FM, FM	hsa-miR-512-3p:ORC3L:rs28381552	hsa-miR-512-3p	ORC3L	rs28381552	2407	2428	0.575264	0.581995	0.00673182	0.673182
FM, FM	hsa-miR-373-3p:ORC3L:rs28381552	hsa-miR-373-3p	ORC3L	rs28381552	2407	2429	0.584752	0.591557	0.00680435	0.680435
FM, FM	hsa-miR-302a-3p:ORC3L:rs28381552	hsa-miR-302a-3p	ORC3L	rs28381552	2406	2428	0.568843	0.576765	0.00792174	0.792174
FM, FM	hsa-miR-20a-5p:ORC3L:rs28381552	hsa-miR-20a-5p	ORC3L	rs28381552	2408	2430	0.585878	0.593174	0.00729565	0.729565
FM, FM	hsa-miR-18a-5p:ORC3L:rs28381552	hsa-miR-18a-5p	ORC3L	rs28381552	2409	2430	0.568868	0.576405	0.00753636	0.753636
FM, FM	hsa-miR-144-3p:ORC3L:rs28381552	hsa-miR-144-3p	ORC3L	rs28381552	2463	2480	0.832444	0.831711	-0.000733333	-0.0733333
FM, FM	hsa-miR-144:ORC3L:rs28381552	hsa-miR-144	ORC3L	rs28381552	2463	2480	0.832444	0.831711	-0.000733333	-0.0733333
FM, FM	hsa-miR-122-5p:ORC3L:rs28381552	hsa-miR-122-5p	ORC3L	rs28381552	2408	2430	0.585878	0.593174	0.00729565	0.729565
FM, FM	hsa-miR-106b-5p:ORC3L:rs28381552	hsa-miR-106b-5p	ORC3L	rs28381552	2410	2430	0.572752	0.580824	0.00807143	0.807143
FM, FM	hsa-miR-106a-5p:ORC3L:rs28381552	hsa-miR-106a-5p	ORC3L	rs28381552	2407	2430	0.581892	0.590142	0.00825	0.825
FM, FM	hsa-miR-191-3p:SLC35A1:rs55960393	hsa-miR-191-3p	SLC35A1	rs55960393	1142	1163	0.412053	0.411583	-0.000469545	-0.0469545
FM, FM	hsa-miR-150:MAFF:rs9610915	hsa-miR-150	MAFF	rs9610915	1037	1061	0.498952	0.525624	0.026672	2.6672
FM, FM, FM, FM	hsa-miR-497:CTSS:rs1136808	hsa-miR-497	CTSS	rs1136808	4086	4106	0.575548	0.576033	0.000485714	0.0485714
FM, FM, FM, FM	hsa-miR-16:CTSS:rs1136808	hsa-miR-16	CTSS	rs1136808	4085	4106	0.563055	0.563423	0.000368182	0.0368182
FM, FM, FM, FM	hsa-miR-15b:CTSS:rs1136808	hsa-miR-15b	CTSS	rs1136808	4086	4106	0.575548	0.576033	0.000485714	0.0485714
FM, FM, FM, FM	hsa-miR-15a:CTSS:rs1136808	hsa-miR-15a	CTSS	rs1136808	4086	4106	0.575548	0.576033	0.000485714	0.0485714
FM, FM, FM, FM	hsa-miR-296-3p:IGF2BP1:rs11655950	hsa-miR-296-3p	IGF2BP1	rs11655950	4405	4410	0.451558	0.469495	0.0179367	1.79367
Ob	hsa-miR-542-3p:CCDC77:rs1048466	hsa-miR-542-3p	CCDC77	rs1048466	2051	2072	0.644273	0.649009	0.00473636	0.473636
Ob	hsa-miR-184:CCDC77:rs1048466	hsa-miR-184	CCDC77	rs1048466	2092	2112	0.633814	0.611257	-0.0225571	-2.25571
Ob	hsa-miR-509-3p:NINJ1:rs1127851	hsa-miR-509-3p	NINJ1	rs1127851	1112	1134	0.520809	0.51933	-0.00147826	-0.147826
Ob	hsa-miR-138-5p:NINJ1:rs1127857	hsa-miR-138-5p	NINJ1	rs1127857	1170	1178	0.489309	0.498607	0.00929778	0.929778
Ob	hsa-miR-138:NINJ1:rs1127857	hsa-miR-138	NINJ1	rs1127857	1155	1177	0.585583	0.584248	-0.00133478	-0.133478
Ob	hsa-miR-33b-5p:LRRFIP1:rs55874185	hsa-miR-33b-5p	LRRFIP1	rs55874185	3165	3171	0.166259	0.465193	0.298934	29.8934
Ob	hsa-miR-215:LRRFIP1:rs55874185	hsa-miR-215	LRRFIP1	rs55874185	3160	3180	0.588281	0.689876	0.101595	10.1595
Ob	hsa-miR-19b-3p:LRRFIP1:rs55874185	hsa-miR-19b-3p	LRRFIP1	rs55874185	3174	3200	0.617115	0.632552	0.015437	1.5437
Ob	hsa-miR-19b:LRRFIP1:rs55874185	hsa-miR-19b	LRRFIP1	rs55874185	3174	3200	0.617115	0.632552	0.015437	1.5437
Ob	hsa-miR-19a-3p:LRRFIP1:rs55874185	hsa-miR-19a-3p	LRRFIP1	rs55874185	3178	3200	0.585904	0.60467	0.0187652	1.87652
Ob	hsa-miR-19a:LRRFIP1:rs55874185	hsa-miR-19a	LRRFIP1	rs55874185	3178	3200	0.585904	0.60467	0.0187652	1.87652
Ob	hsa-miR-192-5p:LRRFIP1:rs55874185	hsa-miR-192-5p	LRRFIP1	rs55874185	3173	3179	0.790764	0.785191	-0.00557286	-0.557286
Ob	hsa-miR-192:LRRFIP1:rs55874185	hsa-miR-192	LRRFIP1	rs55874185	3160	3180	0.588281	0.689876	0.101595	10.1595
Ob	hsa-miR-18b:LRRFIP1:rs55874185	hsa-miR-18b	LRRFIP1	rs55874185	3180	3203	0.500546	0.519212	0.0186667	1.86667
Ob	hsa-miR-18a:LRRFIP1:rs55874185	hsa-miR-18a	LRRFIP1	rs55874185	3180	3203	0.500546	0.519212	0.0186667	1.86667
Ob	hsa-miR-875-5p:LRRFIP1:rs56151225	hsa-miR-875-5p	LRRFIP1	rs56151225	2810	2833	0.463112	0.433092	-0.0300208	-3.00208
Ob	hsa-miR-34c-5p:LRRFIP1:rs56151225	hsa-miR-34c-5p	LRRFIP1	rs56151225	2761	2783	0.49787	0.50283	0.00496087	0.496087
Ob	hsa-miR-34a-5p:LRRFIP1:rs56151225	hsa-miR-34a-5p	LRRFIP1	rs56151225	2761	2783	0.49787	0.50283	0.00496087	0.496087
Ob	hsa-miR-216a-5p:LRRFIP1:rs56151225	hsa-miR-216a-5p	LRRFIP1	rs56151225	2788	2811	0.494362	0.475283	-0.0190792	-1.90792
Ob	hsa-miR-216a:LRRFIP1:rs56151225	hsa-miR-216a	LRRFIP1	rs56151225	2788	2811	0.494362	0.475283	-0.0190792	-1.90792
Ob	hsa-miR-212-3p:LRRFIP1:rs56151225	hsa-miR-212-3p	LRRFIP1	rs56151225	2792	2800	0.44046	0.501909	0.0614489	6.14489
Ob	hsa-miR-212:LRRFIP1:rs56151225	hsa-miR-212	LRRFIP1	rs56151225	2780	2800	0.437424	0.461857	0.0244329	2.44329
Ob	hsa-miR-194-5p:LRRFIP1:rs56151225	hsa-miR-194-5p	LRRFIP1	rs56151225	2796	2801	0.455072	0.476368	0.0212967	2.12967
Ob	hsa-miR-194:LRRFIP1:rs56151225	hsa-miR-194	LRRFIP1	rs56151225	2777	2802	0.490188	0.477154	-0.0130346	-1.30346
Ob	hsa-miR-132-3p:LRRFIP1:rs56151225	hsa-miR-132-3p	LRRFIP1	rs56151225	2792	2800	0.44046	0.501909	0.0614489	6.14489
Ob	hsa-miR-132:LRRFIP1:rs56151225	hsa-miR-132	LRRFIP1	rs56151225	2779	2800	0.458805	0.482059	0.0232545	2.32545
Ob	hsa-let-7i-5p:LRRFIP1:rs56151225	hsa-let-7i-5p	LRRFIP1	rs56151225	2765	2785	0.488333	0.490581	0.00224762	0.224762
Ob	hsa-let-7g-5p:LRRFIP1:rs56151225	hsa-let-7g-5p	LRRFIP1	rs56151225	2765	2785	0.488333	0.490581	0.00224762	0.224762
Ob	hsa-let-7f-5p:LRRFIP1:rs56151225	hsa-let-7f-5p	LRRFIP1	rs56151225	2764	2785	0.48645	0.489268	0.00281818	0.281818
Ob	hsa-let-7d-5p:LRRFIP1:rs56151225	hsa-let-7d-5p	LRRFIP1	rs56151225	2765	2785	0.488333	0.490581	0.00224762	0.224762
Ob	hsa-let-7c-5p:LRRFIP1:rs56151225	hsa-let-7c-5p	LRRFIP1	rs56151225	2764	2785	0.48645	0.489268	0.00281818	0.281818
Ob	hsa-let-7b-5p:LRRFIP1:rs56151225	hsa-let-7b-5p	LRRFIP1	rs56151225	2764	2785	0.48645	0.489268	0.00281818	0.281818
Ob	hsa-let-7a-5p:LRRFIP1:rs56151225	hsa-let-7a-5p	LRRFIP1	rs56151225	2764	2785	0.48645	0.489268	0.00281818	0.281818
Ob	hsa-miR-340-5p:LRRFIP1:rs62194228	hsa-miR-340-5p	LRRFIP1	rs62194228	4355	4362	0.662886	0.660754	-0.0021325	-0.21325
Ob	hsa-miR-340:LRRFIP1:rs62194228	hsa-miR-340	LRRFIP1	rs62194228	4341	4362	0.6251	0.623845	-0.00125455	-0.125455
Ob	hsa-miR-181d-5p:NINJ1:rs7033638	hsa-miR-181d-5p	NINJ1	rs7033638	1220	1243	0.795483	0.800954	0.00547083	0.547083
Ob	hsa-miR-449b-5p:ZNF248:rs9417265	hsa-miR-449b-5p	ZNF248	rs9417265	3928	3950	0.678991	0.689087	0.0100957	1.00957
Ob	hsa-miR-449b:ZNF248:rs9417265	hsa-miR-449b	ZNF248	rs9417265	3928	3950	0.678991	0.689087	0.0100957	1.00957
Ob	hsa-miR-449a:ZNF248:rs9417265	hsa-miR-449a	ZNF248	rs9417265	3928	3950	0.678991	0.689087	0.0100957	1.00957
Ob	hsa-miR-34c-5p:ZNF248:rs9417265	hsa-miR-34c-5p	ZNF248	rs9417265	3925	3950	0.683881	0.706869	0.0229885	2.29885
Ob	hsa-miR-34a-5p:ZNF248:rs9417265	hsa-miR-34a-5p	ZNF248	rs9417265	3925	3950	0.683881	0.706869	0.0229885	2.29885
Ob	hsa-miR-34a:ZNF248:rs9417265	hsa-miR-34a	ZNF248	rs9417265	3925	3950	0.683881	0.706869	0.0229885	2.29885
Ob	hsa-miR-539-5p:ZNF248:rs9418295	hsa-miR-539-5p	ZNF248	rs9418295	2905	2910	0.414437	0.389942	-0.024495	-2.4495
Ob	hsa-miR-410-3p:ZNF248:rs9418295	hsa-miR-410-3p	ZNF248	rs9418295	2876	2897	0.449159	0.455341	0.00618182	0.618182
Ob	hsa-miR-410:ZNF248:rs9418295	hsa-miR-410	ZNF248	rs9418295	2876	2897	0.449159	0.455341	0.00618182	0.618182
Ob	hsa-miR-154:ZNF248:rs9418295	hsa-miR-154	ZNF248	rs9418295	2930	2950	0.5307	0.546481	0.015781	1.5781
Ob, Ob, Ob, Ob, W-B, W-B, W-B, W-B, W-B, W-B, W-B, W-B, W-B, W-B, W-B	hsa-miR-411-3p:TFAP2B:rs62405438	hsa-miR-411-3p	TFAP2B	rs62405438	5742	5749	0.707668	0.706466	-0.00120125	-0.120125
Ob, Ob, W-B, W-B, W-B, W-B, W-B, W-B, W-B, W-B, WHR, FM	hsa-miR-708:ATP2A1:rs10499	hsa-miR-708	ATP2A1	rs10499	3258	3281	0.588692	0.511571	-0.0771208	-7.71208
Ob, Ob, W-B, W-B, W-B, W-B, W-B, W-B, W-B, W-B, WHR, FM	hsa-miR-491-5p:ATP2A1:rs10499	hsa-miR-491-5p	ATP2A1	rs10499	3279	3300	0.549232	0.564109	0.0148773	1.48773
Ob, Ob, W-B, W-B, W-B, W-B, W-B, W-B, W-B, W-B, WHR, FM	hsa-miR-28-5p:ATP2A1:rs10499	hsa-miR-28-5p	ATP2A1	rs10499	3259	3281	0.586287	0.50517	-0.0811174	-8.11174
Ob, W-B	hsa-miR-7-5p:HOXB5:rs9299	hsa-miR-7-5p	HOXB5	rs9299	1237	1242	0.683083	0.683943	0.00086	0.086
Ob, W-B	hsa-miR-7:HOXB5:rs9299	hsa-miR-7	HOXB5	rs9299	1222	1244	0.461804	0.569657	0.107852	10.7852
Ob, W-B	hsa-miR-222-3p:LOC404266:rs9299	hsa-miR-222-3p	LOC404266	rs9299	1227	1250	0.428696	0.548717	0.120021	12.0021
Ob, W-B	hsa-miR-185-5p:HOXB5:rs9299	hsa-miR-185-5p	HOXB5	rs9299	1242	1261	0.50894	0.57328	0.06434	6.434
Ob, W-B	hsa-miR-185:HOXB5:rs9299	hsa-miR-185	HOXB5	rs9299	1242	1261	0.50894	0.57328	0.06434	6.434
Ob, W-B, W-B	hsa-miR-96:FAIM2:rs3205718	hsa-miR-96	FAIM2	rs3205718	3581	3604	0.435783	0.428463	-0.00732083	-0.732083
Ob, W-B, W-B	hsa-miR-1271:FAIM2:rs3205718	hsa-miR-1271	FAIM2	rs3205718	3583	3604	0.407165	0.398142	-0.00902318	-0.902318
Ob, W-B, W-B	hsa-miR-326:FAIM2:rs7132908	hsa-miR-326	FAIM2	rs7132908	2183	2190	0.418766	0.429954	0.0111875	1.11875
Ob, W-B, W-B	hsa-miR-185:FAIM2:rs7132908	hsa-miR-185	FAIM2	rs7132908	2208	2227	0.471116	0.498177	0.027061	2.7061
Ob, W-B, W-B, W-B, W-B	hsa-miR-144-3p:GNAI3:rs41280328	hsa-miR-144-3p	GNAI3	rs41280328	3171	3192	0.66955	0.768918	0.0993682	9.93682
Ob, W-B, W-B, W-B, W-B	hsa-miR-144:GNAI3:rs41280328	hsa-miR-144	GNAI3	rs41280328	3171	3192	0.66955	0.768918	0.0993682	9.93682
Ob, W-B, W-B, W-B, W-B	hsa-miR-139-5p:GNAI3:rs41280328	hsa-miR-139-5p	GNAI3	rs41280328	3156	3178	0.617522	0.675717	0.0581957	5.81957
Ob, W-B, W-B, W-B, W-B, W-B, W-B, W-B, W-B, W-B, W-B, W-B, W-B, WHR, FM, FM, FM, FM	hsa-miR-422a:TUFM:rs3088215	hsa-miR-422a	TUFM	rs3088215	1801	1821	0.55621	0.623395	0.0671857	6.71857
Ob, W-B, W-B, W-B, W-B, W-B, W-B, W-B, W-B, W-B, W-B, W-B, W-B, WHR, FM, FM, FM, FM	hsa-miR-378:TUFM:rs3088215	hsa-miR-378	TUFM	rs3088215	1801	1821	0.55621	0.623395	0.0671857	6.71857
Ob, W-B, W-B, W-B, W-B, W-B, W-B, W-B, W-B, W-B, W-B, W-B, W-B, WHR, FM, FM, FM, FM	hsa-miR-330-5p:TUFM:rs3088215	hsa-miR-330-5p	TUFM	rs3088215	1773	1794	0.531614	0.527295	-0.00431818	-0.431818
Ob, W-B, W-B, W-B, W-B, W-B, W-B, W-B, W-B, W-B, W-B, W-B, W-B, WHR, FM, FM, FM, FM	hsa-miR-326:TUFM:rs3088215	hsa-miR-326	TUFM	rs3088215	1775	1794	0.58016	0.57556	-0.0046	-0.46
Ob, W-B, W-B, W-B, W-B, W-B, W-B, W-B, WHR, WHR, WHR, WHR, WHR, WHR	hsa-miR-150-5p:TRIM66:rs4929924	hsa-miR-150-5p	TRIM66	rs4929924	4004	4011	0.615884	0.60011	-0.0157737	-1.57737
Ob, W-B, W-B, WHR, WHR, WHR	hsa-miR-7-5p:ADCY9:rs2238435	hsa-miR-7-5p	ADCY9	rs2238435	6108	6113	0.432782	0.501258	0.0684767	6.84767
Ob, W-B, W-B, WHR, WHR, WHR	hsa-miR-24-3p:ADCY9:rs2531995	hsa-miR-24-3p	ADCY9	rs2531995	6881	6888	0.377824	0.381325	0.00350125	0.350125
Ob, W-B, W-B, WHR, WHR, WHR	hsa-miR-193a-3p:ADCY9:rs2531995	hsa-miR-193a-3p	ADCY9	rs2531995	6898	6903	0.42507	0.38914	-0.03593	-3.593
Ob, W-B, W-B, WHR, WHR, WHR	hsa-miR-142-3p:AK5:rs4949660	hsa-miR-142-3p	AK5	rs4949660	3761	3783	0.757761	0.758965	0.00120435	0.120435
Ob, W-B, W-B, WHR, WHR, WHR	hsa-miR-134:AK5:rs4949660	hsa-miR-134	AK5	rs4949660	3760	3780	0.749571	0.750424	0.000852381	0.0852381
Ob, W-B, W-B, WHR, WHR, WHR	hsa-miR-506-3p:ADCY9:rs879620	hsa-miR-506-3p	ADCY9	rs879620	4670	4675	0.249618	0.20329	-0.0463283	-4.63283
W-B	hsa-miR-7-5p:ZNF434:rs1044390	hsa-miR-7-5p	ZNF434	rs1044390	2550	2571	0.398291	0.343444	-0.0548468	-5.48468
W-B	hsa-miR-7:ZNF434:rs1044390	hsa-miR-7	ZNF434	rs1044390	2550	2571	0.398291	0.343444	-0.0548468	-5.48468
W-B	hsa-miR-504-5p:ZNF434:rs1044390	hsa-miR-504-5p	ZNF434	rs1044390	2546	2567	0.400904	0.313151	-0.0877527	-8.77527
W-B	hsa-miR-504:ZNF434:rs1044390	hsa-miR-504	ZNF434	rs1044390	2582	2605	0.457388	0.445896	-0.0114917	-1.14917
W-B	hsa-miR-339-5p:DAND5:rs112524225	hsa-miR-339-5p	DAND5	rs112524225	1148	1172	0.578784	0.619572	0.040788	4.0788
W-B	hsa-miR-10b:DAND5:rs112524225	hsa-miR-10b	DAND5	rs112524225	1151	1173	0.568217	0.601613	0.0333957	3.33957
W-B	hsa-miR-10a:DAND5:rs112524225	hsa-miR-10a	DAND5	rs112524225	1151	1173	0.568217	0.601613	0.0333957	3.33957
W-B	hsa-miR-346:TRAIP:rs1128535	hsa-miR-346	TRAIP	rs1128535	1625	1647	0.500504	0.501196	0.000691304	0.0691304
W-B	hsa-miR-330-5p:TRAIP:rs1128535	hsa-miR-330-5p	TRAIP	rs1128535	1657	1678	0.433404	0.463191	0.0297873	2.97873
W-B	hsa-miR-326:TRAIP:rs1128535	hsa-miR-326	TRAIP	rs1128535	1658	1678	0.428584	0.476386	0.0478019	4.78019
W-B	hsa-miR-125a-3p:TRAIP:rs1128535	hsa-miR-125a-3p	TRAIP	rs1128535	1680	1702	0.5379	0.648817	0.110917	11.0917
W-B	hsa-miR-149:NCRNA00110:rs113789428	hsa-miR-149	NCRNA00110	rs113789428	656	664	0.455152	0.62921	0.174058	17.4058
W-B	hsa-miR-18b:LOC100128398:rs11879864	hsa-miR-18b	LOC100128398	rs11879864	636	660	0.583472	0.553296	-0.030176	-3.0176
W-B	hsa-miR-18a:LOC100128398:rs11879864	hsa-miR-18a	LOC100128398	rs11879864	635	660	0.590073	0.557927	-0.0321462	-3.21462
W-B	hsa-miR-429:MLLT11:rs15740	hsa-miR-429	MLLT11	rs15740	3527	3548	0.644186	0.665527	0.0213409	2.13409
W-B	hsa-miR-200c:MLLT11:rs15740	hsa-miR-200c	MLLT11	rs15740	3525	3548	0.602583	0.622783	0.0202	2.02
W-B	hsa-miR-200b:MLLT11:rs15740	hsa-miR-200b	MLLT11	rs15740	3526	3548	0.62523	0.646283	0.0210522	2.10522
W-B	hsa-miR-30e-5p:PDCL:rs16912239	hsa-miR-30e-5p	PDCL	rs16912239	1277	1301	0.41538	0.442944	0.027564	2.7564
W-B	hsa-miR-30e:PDCL:rs16912239	hsa-miR-30e	PDCL	rs16912239	1277	1301	0.41538	0.442944	0.027564	2.7564
W-B	hsa-miR-30d-5p:PDCL:rs16912239	hsa-miR-30d-5p	PDCL	rs16912239	1277	1301	0.41538	0.442944	0.027564	2.7564
W-B	hsa-miR-30d:PDCL:rs16912239	hsa-miR-30d	PDCL	rs16912239	1277	1301	0.41538	0.442944	0.027564	2.7564
W-B	hsa-miR-30c-5p:PDCL:rs16912239	hsa-miR-30c-5p	PDCL	rs16912239	1278	1301	0.424804	0.450713	0.0259083	2.59083
W-B	hsa-miR-30c:PDCL:rs16912239	hsa-miR-30c	PDCL	rs16912239	1278	1301	0.424804	0.450713	0.0259083	2.59083
W-B	hsa-miR-30b-5p:PDCL:rs16912239	hsa-miR-30b-5p	PDCL	rs16912239	1279	1301	0.43717	0.461887	0.0247174	2.47174
W-B	hsa-miR-30b:PDCL:rs16912239	hsa-miR-30b	PDCL	rs16912239	1279	1301	0.43717	0.461887	0.0247174	2.47174
W-B	hsa-miR-30a-5p:PDCL:rs16912239	hsa-miR-30a-5p	PDCL	rs16912239	1277	1301	0.41538	0.442944	0.027564	2.7564
W-B	hsa-miR-30a:PDCL:rs16912239	hsa-miR-30a	PDCL	rs16912239	1277	1301	0.41538	0.442944	0.027564	2.7564
W-B	hsa-miR-30-5p:PDCL:rs16912239	hsa-miR-30-5p	PDCL	rs16912239	1294	1301	0.348286	0.467136	0.11885	11.885
W-B	hsa-miR-506-3p:NUDT3:rs206942	hsa-miR-506-3p	NUDT3	rs206942	2153	2160	0.709198	0.669939	-0.0392588	-3.92588
W-B	hsa-miR-124-3p.2:NUDT3:rs206942	hsa-miR-124-3p.2	NUDT3	rs206942	2153	2160	0.709198	0.669939	-0.0392588	-3.92588
W-B	hsa-miR-124-3p.1:NUDT3:rs206942	hsa-miR-124-3p.1	NUDT3	rs206942	2153	2160	0.709198	0.669939	-0.0392588	-3.92588
W-B	hsa-miR-323b-5p:TUBA1B:rs2753	hsa-miR-323b-5p	TUBA1B	rs2753	1483	1504	0.552841	0.557259	0.00441818	0.441818
W-B	hsa-miR-223-3p:TUBA1B:rs2753	hsa-miR-223-3p	TUBA1B	rs2753	1496	1517	0.550309	0.544764	-0.00554545	-0.554545
W-B	hsa-miR-223:TUBA1B:rs2753	hsa-miR-223	TUBA1B	rs2753	1496	1517	0.550309	0.544764	-0.00554545	-0.554545
W-B	hsa-miR-296-3p:EIF2AK4:rs2898985	hsa-miR-296-3p	EIF2AK4	rs2898985	4977	4998	0.680764	0.692673	0.0119091	1.19091
W-B	hsa-miR-199b-5p:EIF2AK4:rs2898985	hsa-miR-199b-5p	EIF2AK4	rs2898985	5023	5045	0.620565	0.634922	0.0143565	1.43565
W-B	hsa-miR-145-5p:EIF2AK4:rs2898985	hsa-miR-145-5p	EIF2AK4	rs2898985	5024	5046	0.607974	0.616504	0.00853043	0.853043
W-B	hsa-miR-145:EIF2AK4:rs2898985	hsa-miR-145	EIF2AK4	rs2898985	5024	5046	0.607974	0.616504	0.00853043	0.853043
W-B	hsa-miR-524-5p:PDS5B:rs3492	hsa-miR-524-5p	PDS5B	rs3492	4667	4688	0.472709	0.463114	-0.00959545	-0.959545
W-B	hsa-miR-135a-5p:PDS5B:rs3492	hsa-miR-135a-5p	PDS5B	rs3492	4684	4706	0.469161	0.464904	-0.00425652	-0.425652
W-B	hsa-miR-362-3p:UHRF1BP1:rs35032786	hsa-miR-362-3p	UHRF1BP1	rs35032786	4293	4315	0.509322	0.521252	0.0119304	1.19304
W-B	hsa-miR-329:UHRF1BP1:rs35032786	hsa-miR-329	UHRF1BP1	rs35032786	4292	4315	0.527046	0.537296	0.01025	1.025
W-B	hsa-miR-197:PGPEP1:rs3746184	hsa-miR-197	PGPEP1	rs3746184	894	916	0.34688	0.349616	0.00273565	0.273565
W-B	hsa-miR-543:TNRC6B:rs41281265	hsa-miR-543	TNRC6B	rs41281265	7143	7150	0.311796	0.331742	0.0199462	1.99463
W-B	hsa-miR-539-5p:TNRC6B:rs41281265	hsa-miR-539-5p	TNRC6B	rs41281265	7187	7192	0.779747	0.759228	-0.0205183	-2.05183
W-B	hsa-miR-4262:TNRC6B:rs41281265	hsa-miR-4262	TNRC6B	rs41281265	7145	7150	0.280403	0.302977	0.0225733	2.25733
W-B	hsa-miR-362-3p:TNRC6B:rs41281265	hsa-miR-362-3p	TNRC6B	rs41281265	7160	7166	0.710184	0.607591	-0.102593	-10.2593
W-B	hsa-miR-329-3p:TNRC6B:rs41281265	hsa-miR-329-3p	TNRC6B	rs41281265	7160	7166	0.710184	0.607591	-0.102593	-10.2593
W-B	hsa-miR-202-3p:TNRC6B:rs41281265	hsa-miR-202-3p	TNRC6B	rs41281265	7166	7171	0.691885	0.620208	-0.0716767	-7.16767
W-B	hsa-miR-93:KCNE4:rs41311847	hsa-miR-93	KCNE4	rs41311847	3203	3225	0.554187	0.556387	0.0022	0.22
W-B	hsa-miR-519d:KCNE4:rs41311847	hsa-miR-519d	KCNE4	rs41311847	3204	3225	0.536968	0.539141	0.00217273	0.217273
W-B	hsa-miR-421:KCNE4:rs41311847	hsa-miR-421	KCNE4	rs41311847	3171	3191	0.509138	0.510457	0.00131905	0.131905
W-B	hsa-miR-381-3p:KCNE4:rs41311847	hsa-miR-381-3p	KCNE4	rs41311847	3191	3198	0.486853	0.500265	0.0134125	1.34125
W-B	hsa-miR-381:KCNE4:rs41311847	hsa-miR-381	KCNE4	rs41311847	3177	3198	0.513091	0.517214	0.00412273	0.412273
W-B	hsa-miR-300:KCNE4:rs41311847	hsa-miR-300	KCNE4	rs41311847	3177	3198	0.513091	0.517214	0.00412273	0.412273
W-B	hsa-miR-20b:KCNE4:rs41311847	hsa-miR-20b	KCNE4	rs41311847	3205	3225	0.518814	0.521043	0.00222857	0.222857
W-B	hsa-miR-20a:KCNE4:rs41311847	hsa-miR-20a	KCNE4	rs41311847	3205	3225	0.518814	0.521043	0.00222857	0.222857
W-B	hsa-miR-17:KCNE4:rs41311847	hsa-miR-17	KCNE4	rs41311847	3205	3225	0.518814	0.521043	0.00222857	0.222857
W-B	hsa-miR-106b:KCNE4:rs41311847	hsa-miR-106b	KCNE4	rs41311847	3207	3225	0.498409	0.500838	0.00242947	0.242947
W-B	hsa-miR-106a:KCNE4:rs41311847	hsa-miR-106a	KCNE4	rs41311847	3205	3225	0.518814	0.521043	0.00222857	0.222857
W-B	hsa-miR-758:KCNE4:rs41311849	hsa-miR-758	KCNE4	rs41311849	3217	3238	0.676786	0.673395	-0.00339091	-0.339091
W-B	hsa-miR-19b:KCNE4:rs41311849	hsa-miR-19b	KCNE4	rs41311849	3217	3236	0.679725	0.67369	-0.006035	-0.6035
W-B	hsa-miR-19a:KCNE4:rs41311849	hsa-miR-19a	KCNE4	rs41311849	3217	3236	0.679725	0.67369	-0.006035	-0.6035
W-B	hsa-miR-9:TAF11:rs4646945	hsa-miR-9	TAF11	rs4646945	769	776	0.542409	0.538355	-0.00405375	-0.405375
W-B	hsa-miR-143:TAF11:rs4646945	hsa-miR-143	TAF11	rs4646945	742	762	0.824	0.84901	0.0250095	2.50095
W-B	hsa-miR-133b:TAF11:rs4646945	hsa-miR-133b	TAF11	rs4646945	753	774	0.575632	0.584423	0.00879091	0.879091
W-B	hsa-miR-133a:TAF11:rs4646945	hsa-miR-133a	TAF11	rs4646945	753	774	0.575632	0.584423	0.00879091	0.879091
W-B	hsa-miR-376c-3p:TNRC6B:rs4821943	hsa-miR-376c-3p	TNRC6B	rs4821943	9193	9201	0.30837	0.30334	-0.00503	-0.503
W-B	hsa-miR-375:TNRC6B:rs4821943	hsa-miR-375	TNRC6B	rs4821943	9234	9240	0.703159	0.705406	0.00224714	0.224714
W-B	hsa-miR-206:SLC2A4:rs5435	hsa-miR-206	SLC2A4	rs5435	675	699	0.628136	0.628164	2.8e-05	0.0028
W-B	hsa-miR-92b-3p:FAM120A:rs564	hsa-miR-92b-3p	FAM120A	rs564	5016	5036	0.469274	0.460329	-0.00894571	-0.894571
W-B	hsa-miR-92b:FAM120A:rs564	hsa-miR-92b	FAM120A	rs564	5016	5036	0.469274	0.460329	-0.00894571	-0.894571
W-B	hsa-miR-92a-3p:FAM120A:rs564	hsa-miR-92a-3p	FAM120A	rs564	5016	5036	0.469274	0.460329	-0.00894571	-0.894571
W-B	hsa-miR-92a:FAM120A:rs564	hsa-miR-92a	FAM120A	rs564	5016	5036	0.469274	0.460329	-0.00894571	-0.894571
W-B	hsa-miR-507:FAM120A:rs564	hsa-miR-507	FAM120A	rs564	5016	5036	0.469274	0.460329	-0.00894571	-0.894571
W-B	hsa-miR-503-5p:FAM120A:rs564	hsa-miR-503-5p	FAM120A	rs564	5028	5050	0.442257	0.413358	-0.0288983	-2.88983
W-B	hsa-miR-448:FAM120A:rs564	hsa-miR-448	FAM120A	rs564	5029	5034	0.53607	0.516908	-0.0191617	-1.91617
W-B	hsa-miR-424-5p:FAM120A:rs564	hsa-miR-424-5p	FAM120A	rs564	5029	5050	0.450235	0.421674	-0.0285609	-2.85609
W-B	hsa-miR-421:FAM120A:rs564	hsa-miR-421	FAM120A	rs564	5030	5052	0.444443	0.4283	-0.0161439	-1.61439
W-B	hsa-miR-367-3p:FAM120A:rs564	hsa-miR-367-3p	FAM120A	rs564	5017	5036	0.482412	0.472035	-0.0103775	-1.03775
W-B	hsa-miR-367:FAM120A:rs564	hsa-miR-367	FAM120A	rs564	5017	5036	0.482412	0.472035	-0.0103775	-1.03775
W-B	hsa-miR-363-3p:FAM120A:rs564	hsa-miR-363-3p	FAM120A	rs564	5017	5036	0.482412	0.472035	-0.0103775	-1.03775
W-B	hsa-miR-363:FAM120A:rs564	hsa-miR-363	FAM120A	rs564	5017	5036	0.482412	0.472035	-0.0103775	-1.03775
W-B	hsa-miR-338-3p:FAM120A:rs564	hsa-miR-338-3p	FAM120A	rs564	5030	5052	0.444443	0.4283	-0.0161439	-1.61439
W-B	hsa-miR-32-5p:FAM120A:rs564	hsa-miR-32-5p	FAM120A	rs564	5014	5036	0.474661	0.467948	-0.00671304	-0.671304
W-B	hsa-miR-32:FAM120A:rs564	hsa-miR-32	FAM120A	rs564	5014	5036	0.474661	0.467948	-0.00671304	-0.671304
W-B	hsa-miR-25-3p:FAM120A:rs564	hsa-miR-25-3p	FAM120A	rs564	5014	5036	0.474661	0.467948	-0.00671304	-0.671304
W-B	hsa-miR-25:FAM120A:rs564	hsa-miR-25	FAM120A	rs564	5014	5036	0.474661	0.467948	-0.00671304	-0.671304
W-B	hsa-miR-205:FAM120A:rs564	hsa-miR-205	FAM120A	rs564	5074	5096	0.578635	0.635139	0.0565043	5.65043
W-B	hsa-miR-197:FAM120A:rs564	hsa-miR-197	FAM120A	rs564	5067	5087	0.518338	0.563586	0.0452476	4.52476
W-B	hsa-miR-15b-5p:FAM120A:rs564	hsa-miR-15b-5p	FAM120A	rs564	5029	5050	0.450235	0.421674	-0.0285609	-2.85609
W-B	hsa-miR-153-3p:FAM120A:rs564	hsa-miR-153-3p	FAM120A	rs564	5015	5034	0.452298	0.440987	-0.0113115	-1.13115
W-B	hsa-miR-499a-5p:CSNK2B:rs5872	hsa-miR-499a-5p	CSNK2B	rs5872	929	947	0.639153	0.642426	0.00327368	0.327368
W-B	hsa-miR-499-5p:CSNK2B:rs5872	hsa-miR-499-5p	CSNK2B	rs5872	929	947	0.639153	0.642426	0.00327368	0.327368
W-B	hsa-miR-488-3p:CSNK2B:rs5872	hsa-miR-488-3p	CSNK2B	rs5872	970	977	0.610234	0.60994	-0.00029375	-0.029375
W-B	hsa-miR-488:CSNK2B:rs5872	hsa-miR-488	CSNK2B	rs5872	941	961	0.81679	0.91641	0.099619	9.9619
W-B	hsa-miR-296-3p:CSNK2B:rs5872	hsa-miR-296-3p	CSNK2B	rs5872	965	986	0.547336	0.545782	-0.00155455	-0.155455
W-B	hsa-miR-182-5p:CSNK2B:rs5872	hsa-miR-182-5p	CSNK2B	rs5872	949	971	0.862365	0.891757	0.0293913	2.93913
W-B	hsa-miR-182:CSNK2B:rs5872	hsa-miR-182	CSNK2B	rs5872	949	971	0.862365	0.891757	0.0293913	2.93913
W-B	hsa-miR-125a-3p:CSNK2B:rs5872	hsa-miR-125a-3p	CSNK2B	rs5872	918	934	0.751965	0.719388	-0.0325765	-3.25765
W-B	hsa-miR-134:CBX1:rs6847	hsa-miR-134	CBX1	rs6847	1862	1886	0.387315	0.382306	-0.0050092	-0.50092
W-B	hsa-miR-539-5p:GLT8D1:rs6976	hsa-miR-539-5p	GLT8D1	rs6976	1518	1525	0.304931	0.304429	-0.0005025	-0.05025
W-B	hsa-miR-539:GLT8D1:rs6976	hsa-miR-539	GLT8D1	rs6976	1503	1525	0.465322	0.461443	-0.00387826	-0.387826
W-B	hsa-miR-384:GLT8D1:rs6976	hsa-miR-384	GLT8D1	rs6976	1510	1530	0.485143	0.479186	-0.00595714	-0.595714
W-B	hsa-miR-506-3p:QKI:rs715020	hsa-miR-506-3p	QKI	rs715020	3200	3205	0.29767	0.48253	0.18486	18.486
W-B	hsa-miR-4500:QKI:rs715020	hsa-miR-4500	QKI	rs715020	3200	3205	0.29767	0.48253	0.18486	18.486
W-B	hsa-miR-381-3p:QKI:rs715020	hsa-miR-381-3p	QKI	rs715020	3173	3194	0.64715	0.598168	-0.0489818	-4.89818
W-B	hsa-miR-381:QKI:rs715020	hsa-miR-381	QKI	rs715020	3173	3194	0.64715	0.598168	-0.0489818	-4.89818
W-B	hsa-miR-300:QKI:rs715020	hsa-miR-300	QKI	rs715020	3189	3194	0.781267	0.727447	-0.05382	-5.382
W-B	hsa-miR-18b-5p:QKI:rs715020	hsa-miR-18b-5p	QKI	rs715020	3184	3205	0.527964	0.533968	0.00600455	0.600455
W-B	hsa-miR-18a-5p:QKI:rs715020	hsa-miR-18a-5p	QKI	rs715020	3184	3205	0.527964	0.533968	0.00600455	0.600455
W-B	hsa-let-7i-5p:QKI:rs715020	hsa-let-7i-5p	QKI	rs715020	3185	3205	0.521838	0.52941	0.00757143	0.757143
W-B	hsa-let-7g-5p:QKI:rs715020	hsa-let-7g-5p	QKI	rs715020	3185	3205	0.521838	0.52941	0.00757143	0.757143
W-B	hsa-let-7f-5p:QKI:rs715020	hsa-let-7f-5p	QKI	rs715020	3184	3205	0.527964	0.533968	0.00600455	0.600455
W-B	hsa-let-7e-5p:QKI:rs715020	hsa-let-7e-5p	QKI	rs715020	3200	3205	0.29767	0.48253	0.18486	18.486
W-B	hsa-let-7c-5p:QKI:rs715020	hsa-let-7c-5p	QKI	rs715020	3200	3205	0.29767	0.48253	0.18486	18.486
W-B	hsa-let-7a-5p:QKI:rs715020	hsa-let-7a-5p	QKI	rs715020	3184	3205	0.527964	0.533968	0.00600455	0.600455
W-B	hsa-miR-410:BAG5:rs7154948	hsa-miR-410	BAG5	rs7154948	4792	4813	0.484768	0.489395	0.00462727	0.462727
W-B	hsa-miR-141:BAG5:rs7154948	hsa-miR-141	BAG5	rs7154948	4786	4808	0.515557	0.516761	0.00120435	0.120435
W-B	hsa-miR-383-5p:SNX11:rs7222136	hsa-miR-383-5p	SNX11	rs7222136	1893	1914	0.536027	0.538259	0.00223182	0.223182
W-B	hsa-miR-194-5p:SNX11:rs7222136	hsa-miR-194-5p	SNX11	rs7222136	1879	1900	0.399264	0.420012	0.0207482	2.07482
W-B	hsa-miR-194:SNX11:rs7222136	hsa-miR-194	SNX11	rs7222136	1879	1900	0.399264	0.420012	0.0207482	2.07482
W-B	hsa-miR-23a:LOC100128398:rs7259149	hsa-miR-23a	LOC100128398	rs7259149	1875	1895	0.797667	0.650976	-0.14669	-14.669
W-B	hsa-miR-448:C6orf106:rs72900436	hsa-miR-448	C6orf106	rs72900436	2564	2572	0.889101	0.88575	-0.00335111	-0.335111
W-B	hsa-miR-153-3p:C6orf106:rs72900436	hsa-miR-153-3p	C6orf106	rs72900436	2565	2572	0.878003	0.874544	-0.00345875	-0.345875
W-B	hsa-miR-204:TAL1:rs75550682	hsa-miR-204	TAL1	rs75550682	2191	2212	0.595673	0.590341	-0.00533182	-0.533182
W-B	hsa-miR-874:TAL1:rs75805593	hsa-miR-874	TAL1	rs75805593	4216	4237	0.458091	0.444053	-0.0140382	-1.40382
W-B	hsa-miR-346:TAL1:rs75805593	hsa-miR-346	TAL1	rs75805593	4255	4277	0.705191	0.705239	4.78261e-05	0.00478261
W-B	hsa-miR-199b-5p:TAL1:rs75805593	hsa-miR-199b-5p	TAL1	rs75805593	4251	4272	0.740505	0.740477	-2.72727e-05	-0.00272727
W-B	hsa-miR-199a-5p:TAL1:rs75805593	hsa-miR-199a-5p	TAL1	rs75805593	4251	4272	0.740505	0.740477	-2.72727e-05	-0.00272727
W-B	hsa-miR-136:ARHGEF38:rs77096541	hsa-miR-136	ARHGEF38	rs77096541	1161	1183	0.4594	0.447691	-0.0117087	-1.17087
W-B	hsa-miR-9-5p:UHRF1BP1:rs77691949	hsa-miR-9-5p	UHRF1BP1	rs77691949	4901	4909	0.856472	0.802332	-0.05414	-5.414
W-B	hsa-miR-96:FLJ43963:rs78063414	hsa-miR-96	FLJ43963	rs78063414	5403	5424	0.506064	0.531709	0.0256455	2.56455
W-B	hsa-miR-377:FLJ43963:rs78063414	hsa-miR-377	FLJ43963	rs78063414	5411	5431	0.529052	0.546314	0.0172619	1.72619
W-B	hsa-miR-367:FLJ43963:rs78063414	hsa-miR-367	FLJ43963	rs78063414	5405	5425	0.525767	0.55	0.0242333	2.42333
W-B	hsa-miR-181d:FLJ43963:rs78063414	hsa-miR-181d	FLJ43963	rs78063414	5412	5436	0.586964	0.632324	0.04536	4.536
W-B	hsa-miR-1271:FLJ43963:rs78063414	hsa-miR-1271	FLJ43963	rs78063414	5403	5424	0.506064	0.531709	0.0256455	2.56455
W-B	hsa-miR-542-3p:UBE3C:rs7807	hsa-miR-542-3p	UBE3C	rs7807	4800	4821	0.681745	0.485109	-0.196636	-19.6636
W-B	hsa-miR-376c-3p:UBE3C:rs7807	hsa-miR-376c-3p	UBE3C	rs7807	4783	4803	0.489248	0.499533	0.0102857	1.02857
W-B	hsa-miR-376c:UBE3C:rs7807	hsa-miR-376c	UBE3C	rs7807	4783	4803	0.489248	0.499533	0.0102857	1.02857
W-B	hsa-miR-148a-3p:UBE3C:rs7807	hsa-miR-148a-3p	UBE3C	rs7807	4801	4823	0.648909	0.45023	-0.198678	-19.8678
W-B	hsa-miR-148a:UBE3C:rs7807	hsa-miR-148a	UBE3C	rs7807	4801	4823	0.648909	0.45023	-0.198678	-19.8678
W-B	hsa-miR-491-5p:C12orf24:rs7956133	hsa-miR-491-5p	C12orf24	rs7956133	685	705	0.44838	0.400216	-0.0481643	-4.81643
W-B	hsa-miR-99a-5p:ARL3:rs8354	hsa-miR-99a-5p	ARL3	rs8354	695	716	0.439415	0.440032	0.000616818	0.0616818
W-B	hsa-miR-4262:ARL3:rs8354	hsa-miR-4262	ARL3	rs8354	691	696	0.540413	0.60581	0.0653967	6.53967
W-B	hsa-miR-182-3p:ARL3:rs8354	hsa-miR-182-3p	ARL3	rs8354	699	719	0.385892	0.37169	-0.0142029	-1.42029
W-B	hsa-miR-136-5p:ARL3:rs8354	hsa-miR-136-5p	ARL3	rs8354	692	699	0.593229	0.660316	0.0670875	6.70875
W-B	hsa-miR-136:ARL3:rs8354	hsa-miR-136	ARL3	rs8354	682	699	0.650122	0.660494	0.0103722	1.03722
W-B	hsa-miR-185:PDS5B:rs9596233	hsa-miR-185	PDS5B	rs9596233	6326	6351	0.652823	0.673892	0.0210692	2.10692
W-B	hsa-miR-296-3p:EIF2AK4:rs4594236	hsa-miR-296-3p	EIF2AK4	rs4594236	4977	4998	0.680764	0.683232	0.00246818	0.246818
W-B	hsa-miR-23b:LOC100128398:rs7259149	hsa-miR-23b	LOC100128398	rs7259149	1875	1895	0.797667	0.650976	-0.14669	-14.669
W-B, W-B	hsa-miR-542-3p:ZNF257:rs10418804	hsa-miR-542-3p	ZNF257	rs10418804	2620	2644	0.550848	0.581024	0.030176	3.0176
W-B, W-B	hsa-miR-429:ZNF257:rs10418804	hsa-miR-429	ZNF257	rs10418804	2604	2624	0.749905	0.749224	-0.000680952	-0.0680952
W-B, W-B	hsa-miR-374a:ZNF257:rs10418804	hsa-miR-374a	ZNF257	rs10418804	2607	2627	0.71401	0.712652	-0.00135714	-0.135714
W-B, W-B	hsa-miR-200c:ZNF257:rs10418804	hsa-miR-200c	ZNF257	rs10418804	2602	2624	0.763196	0.762617	-0.000578261	-0.0578261
W-B, W-B	hsa-miR-200b:ZNF257:rs10418804	hsa-miR-200b	ZNF257	rs10418804	2603	2624	0.755273	0.754673	-0.0006	-0.06
W-B, W-B	hsa-let-7e:ITIH1:rs1042779	hsa-let-7e	ITIH1	rs1042779	1401	1424	0.325555	0.34678	0.021225	2.1225
W-B, W-B	hsa-let-7d:ITIH1:rs1042779	hsa-let-7d	ITIH1	rs1042779	1403	1424	0.342781	0.365483	0.0227014	2.27014
W-B, W-B	hsa-let-7c:ITIH1:rs1042779	hsa-let-7c	ITIH1	rs1042779	1401	1424	0.325555	0.34678	0.021225	2.1225
W-B, W-B	hsa-let-7a:ITIH1:rs1042779	hsa-let-7a	ITIH1	rs1042779	1403	1424	0.342781	0.365483	0.0227014	2.27014
W-B, W-B	hsa-miR-497:PLCD4:rs1055816	hsa-miR-497	PLCD4	rs1055816	2644	2665	0.448506	0.451535	0.00302864	0.302864
W-B, W-B	hsa-miR-199b-5p:PLCD4:rs1055816	hsa-miR-199b-5p	PLCD4	rs1055816	2667	2687	0.621833	0.622233	0.0004	0.04
W-B, W-B	hsa-miR-195:PLCD4:rs1055816	hsa-miR-195	PLCD4	rs1055816	2644	2665	0.448506	0.451535	0.00302864	0.302864
W-B, W-B	hsa-miR-16:PLCD4:rs1055816	hsa-miR-16	PLCD4	rs1055816	2643	2665	0.4612	0.46323	0.00203043	0.203043
W-B, W-B	hsa-miR-15b:PLCD4:rs1055816	hsa-miR-15b	PLCD4	rs1055816	2643	2665	0.4612	0.46323	0.00203043	0.203043
W-B, W-B	hsa-miR-15a:PLCD4:rs1055816	hsa-miR-15a	PLCD4	rs1055816	2642	2665	0.448154	0.450562	0.00240833	0.240833
W-B, W-B	hsa-miR-33b:RABEP1:rs1058383	hsa-miR-33b	RABEP1	rs1058383	4403	4422	0.499901	0.485155	-0.014746	-1.4746
W-B, W-B	hsa-miR-33a:RABEP1:rs1058383	hsa-miR-33a	RABEP1	rs1058383	4402	4422	0.484514	0.470535	-0.013979	-1.3979
W-B, W-B	hsa-miR-653:RPAIN:rs12761	hsa-miR-653	RPAIN	rs12761	848	867	0.57804	0.578045	5e-06	0.0005
W-B, W-B	hsa-miR-30e-5p:NFAT5:rs1437134	hsa-miR-30e-5p	NFAT5	rs1437134	5235	5240	0.719223	0.700568	-0.018655	-1.8655
W-B, W-B	hsa-miR-140-5p:NFAT5:rs1437134	hsa-miR-140-5p	NFAT5	rs1437134	5226	5231	0.943773	0.838503	-0.10527	-10.527
W-B, W-B	hsa-miR-107:NFAT5:rs1437134	hsa-miR-107	NFAT5	rs1437134	5202	5209	0.397894	0.427468	0.0295737	2.95737
W-B, W-B	hsa-miR-103-3p:NFAT5:rs1437134	hsa-miR-103-3p	NFAT5	rs1437134	5202	5209	0.397894	0.427468	0.0295737	2.95737
W-B, W-B	hsa-miR-93:LOC157273:rs17149797	hsa-miR-93	LOC157273	rs17149797	799	822	0.569658	0.638608	0.06895	6.895
W-B, W-B	hsa-miR-372:LOC157273:rs17149797	hsa-miR-372	LOC157273	rs17149797	799	821	0.587291	0.641626	0.0543348	5.43348
W-B, W-B	hsa-miR-9-5p:SLC39A13:rs2293578	hsa-miR-9-5p	SLC39A13	rs2293578	1801	1808	0.682976	0.688346	0.00537	0.537
W-B, W-B	hsa-miR-491-5p:SLC39A13:rs2293578	hsa-miR-491-5p	SLC39A13	rs2293578	1774	1795	0.446835	0.436329	-0.0105059	-1.05059
W-B, W-B	hsa-miR-346:HOXB9:rs2303486	hsa-miR-346	HOXB9	rs2303486	1397	1421	0.425444	0.426296	0.000852	0.0852
W-B, W-B	hsa-miR-206:HOXB9:rs2303486	hsa-miR-206	HOXB9	rs2303486	1449	1472	0.4372	0.508679	0.0714792	7.14792
W-B, W-B	hsa-miR-136-5p:HOXB9:rs2303486	hsa-miR-136-5p	HOXB9	rs2303486	1457	1479	0.52507	0.575265	0.0501957	5.01957
W-B, W-B	hsa-miR-299-3p:43165:rs2589668	hsa-miR-299-3p	43165	rs2589668	3668	3690	0.958509	0.957161	-0.00134783	-0.134783
W-B, W-B	hsa-miR-875-5p:C6orf106:rs2744937	hsa-miR-875-5p	C6orf106	rs2744937	2236	2256	0.438252	0.452622	0.0143695	1.43695
W-B, W-B	hsa-miR-514a-3p:C6orf106:rs2744937	hsa-miR-514a-3p	C6orf106	rs2744937	2214	2233	0.587075	0.561885	-0.02519	-2.519
W-B, W-B	hsa-miR-449a:C6orf106:rs2744937	hsa-miR-449a	C6orf106	rs2744937	2220	2225	0.416165	0.627537	0.211372	21.1372
W-B, W-B	hsa-miR-22-3p:C6orf106:rs2744937	hsa-miR-22-3p	C6orf106	rs2744937	2220	2241	0.387634	0.41095	0.0233164	2.33164
W-B, W-B	hsa-miR-184:TMEM180:rs3740409	hsa-miR-184	TMEM180	rs3740409	2678	2699	0.736114	0.738841	0.00272727	0.272727
W-B, W-B	hsa-miR-4465:USP37:rs3755042	hsa-miR-4465	USP37	rs3755042	5742	5747	0.605485	0.656885	0.0514	5.14
W-B, W-B	hsa-miR-26b-5p:USP37:rs3755042	hsa-miR-26b-5p	USP37	rs3755042	5742	5747	0.605485	0.656885	0.0514	5.14
W-B, W-B	hsa-miR-26b:USP37:rs3755042	hsa-miR-26b	USP37	rs3755042	5729	5749	0.518229	0.529057	0.0108286	1.08286
W-B, W-B	hsa-miR-26a-5p:USP37:rs3755042	hsa-miR-26a-5p	USP37	rs3755042	5742	5747	0.605485	0.656885	0.0514	5.14
W-B, W-B	hsa-miR-26a:USP37:rs3755042	hsa-miR-26a	USP37	rs3755042	5728	5749	0.517641	0.533864	0.0162227	1.62227
W-B, W-B	hsa-miR-1297:USP37:rs3755042	hsa-miR-1297	USP37	rs3755042	5743	5748	0.450793	0.505488	0.054695	5.4695
W-B, W-B	hsa-miR-93:TMEM180:rs45597333	hsa-miR-93	TMEM180	rs45597333	2022	2045	0.4411	0.447788	0.0066875	0.66875
W-B, W-B	hsa-miR-339-5p:TMEM180:rs45597333	hsa-miR-339-5p	TMEM180	rs45597333	2044	2068	0.589116	0.589504	0.000388	0.0388
W-B, W-B	hsa-miR-299-3p:USP37:rs4674310	hsa-miR-299-3p	USP37	rs4674310	4882	4904	0.716096	0.7044	-0.0116957	-1.16957
W-B, W-B	hsa-miR-92b:LOC157273:rs61198364	hsa-miR-92b	LOC157273	rs61198364	3120	3141	0.42453	0.446065	0.0215355	2.15355
W-B, W-B	hsa-miR-92a:LOC157273:rs61198364	hsa-miR-92a	LOC157273	rs61198364	3120	3141	0.42453	0.446065	0.0215355	2.15355
W-B, W-B	hsa-miR-496:LOC157273:rs61198364	hsa-miR-496	LOC157273	rs61198364	3112	3133	0.410172	0.425125	0.0149532	1.49532
W-B, W-B	hsa-miR-367:LOC157273:rs61198364	hsa-miR-367	LOC157273	rs61198364	3121	3141	0.397542	0.420054	0.0225124	2.25124
W-B, W-B	hsa-miR-363:LOC157273:rs61198364	hsa-miR-363	LOC157273	rs61198364	3118	3141	0.471708	0.491529	0.0198208	1.98208
W-B, W-B	hsa-miR-32:LOC157273:rs61198364	hsa-miR-32	LOC157273	rs61198364	3121	3141	0.397542	0.420054	0.0225124	2.25124
W-B, W-B	hsa-miR-25:LOC157273:rs61198364	hsa-miR-25	LOC157273	rs61198364	3120	3141	0.42453	0.446065	0.0215355	2.15355
W-B, W-B	hsa-miR-181d:LOC157273:rs61198364	hsa-miR-181d	LOC157273	rs61198364	3129	3152	0.488438	0.517854	0.0294167	2.94167
W-B, W-B	hsa-miR-181c:LOC157273:rs61198364	hsa-miR-181c	LOC157273	rs61198364	3129	3152	0.488438	0.517854	0.0294167	2.94167
W-B, W-B	hsa-miR-181b:LOC157273:rs61198364	hsa-miR-181b	LOC157273	rs61198364	3129	3152	0.488438	0.517854	0.0294167	2.94167
W-B, W-B	hsa-miR-181a:LOC157273:rs61198364	hsa-miR-181a	LOC157273	rs61198364	3129	3152	0.488438	0.517854	0.0294167	2.94167
W-B, W-B	hsa-miR-129-5p:LOC157273:rs61198364	hsa-miR-129-5p	LOC157273	rs61198364	3109	3128	0.489143	0.49378	0.004637	0.4637
W-B, W-B	hsa-miR-506:NFAT5:rs6499244	hsa-miR-506	NFAT5	rs6499244	10012	10033	0.629736	0.613659	-0.0160773	-1.60773
W-B, W-B	hsa-miR-124-3p.1:NFAT5:rs6499244	hsa-miR-124-3p.1	NFAT5	rs6499244	10025	10032	0.638979	0.643489	0.00451	0.451
W-B, W-B	hsa-miR-124:NFAT5:rs6499244	hsa-miR-124	NFAT5	rs6499244	10014	10033	0.60643	0.61221	0.00578	0.578
W-B, W-B	hsa-miR-613:NFAT5:rs7359336	hsa-miR-613	NFAT5	rs7359336	8229	8234	0.503615	0.50245	-0.001165	-0.1165
W-B, W-B	hsa-miR-206:NFAT5:rs7359336	hsa-miR-206	NFAT5	rs7359336	8229	8234	0.503615	0.50245	-0.001165	-0.1165
W-B, W-B	hsa-miR-1:NFAT5:rs7359336	hsa-miR-1	NFAT5	rs7359336	8229	8234	0.503615	0.50245	-0.001165	-0.1165
W-B, W-B	hsa-miR-98-5p:NADK:rs7407	hsa-miR-98-5p	NADK	rs7407	1130	1151	0.656932	0.655527	-0.00140455	-0.140455
W-B, W-B	hsa-miR-196b-5p:NADK:rs7407	hsa-miR-196b-5p	NADK	rs7407	1130	1150	0.675314	0.674462	-0.000852381	-0.0852381
W-B, W-B	hsa-let-7i-5p:NADK:rs7407	hsa-let-7i-5p	NADK	rs7407	1131	1151	0.646948	0.64071	-0.0062381	-0.62381
W-B, W-B	hsa-let-7e-5p:NADK:rs7407	hsa-let-7e-5p	NADK	rs7407	1131	1151	0.646948	0.64071	-0.0062381	-0.62381
W-B, W-B	hsa-let-7c-5p:NADK:rs7407	hsa-let-7c-5p	NADK	rs7407	1130	1151	0.656932	0.655527	-0.00140455	-0.140455
W-B, W-B	hsa-let-7b-5p:NADK:rs7407	hsa-let-7b-5p	NADK	rs7407	1130	1151	0.656932	0.655527	-0.00140455	-0.140455
W-B, W-B	hsa-let-7a-5p:NADK:rs7407	hsa-let-7a-5p	NADK	rs7407	1130	1151	0.656932	0.655527	-0.00140455	-0.140455
W-B, W-B	hsa-miR-590-5p:STK33:rs749263	hsa-miR-590-5p	STK33	rs749263	2626	2647	0.502677	0.508445	0.00576818	0.576818
W-B, W-B	hsa-miR-21:STK33:rs749263	hsa-miR-21	STK33	rs749263	2629	2647	0.432581	0.436461	0.00388	0.388
W-B, W-B	hsa-miR-202-5p:IPO9:rs8024	hsa-miR-202-5p	IPO9	rs8024	3599	3606	0.320961	0.275856	-0.045105	-4.5105
W-B, W-B	hsa-miR-485-5p:LMOD1:rs8028	hsa-miR-485-5p	LMOD1	rs8028	3759	3779	0.540933	0.567348	0.0264143	2.64143
W-B, W-B	hsa-miR-181a:ITIH1:rs9324	hsa-miR-181a	ITIH1	rs9324	2105	2128	0.531317	0.52645	-0.00486667	-0.486667
W-B, W-B, W-B	hsa-miR-491-5p:PTDSS2:rs1044707	hsa-miR-491-5p	PTDSS2	rs1044707	2378	2400	0.369831	0.454757	0.0849257	8.49257
W-B, W-B, W-B	hsa-miR-375:PTDSS2:rs1044707	hsa-miR-375	PTDSS2	rs1044707	2385	2406	0.487195	0.513323	0.0261273	2.61273
W-B, W-B, W-B	hsa-miR-448:COL4A4:rs1054413	hsa-miR-448	COL4A4	rs1054413	9731	9753	0.51613	0.442235	-0.0738957	-7.38957
W-B, W-B, W-B	hsa-miR-361-5p:COL4A4:rs1054413	hsa-miR-361-5p	COL4A4	rs1054413	9726	9748	0.548396	0.479522	-0.0688739	-6.88739
W-B, W-B, W-B	hsa-miR-301a-3p:COL4A4:rs1054413	hsa-miR-301a-3p	COL4A4	rs1054413	9698	9721	0.569646	0.573571	0.003925	0.3925
W-B, W-B, W-B	hsa-miR-301a:COL4A4:rs1054413	hsa-miR-301a	COL4A4	rs1054413	9698	9721	0.569646	0.573571	0.003925	0.3925
W-B, W-B, W-B	hsa-miR-212-3p:COL4A4:rs1054413	hsa-miR-212-3p	COL4A4	rs1054413	9718	9725	0.843318	0.620916	-0.222401	-22.2401
W-B, W-B, W-B	hsa-miR-132-3p:COL4A4:rs1054413	hsa-miR-132-3p	COL4A4	rs1054413	9718	9725	0.843318	0.620916	-0.222401	-22.2401
W-B, W-B, W-B	hsa-miR-488-3p:RABEP1:rs1058400	hsa-miR-488-3p	RABEP1	rs1058400	5029	5036	0.70944	0.743029	0.0335888	3.35887
W-B, W-B, W-B	hsa-miR-488:RABEP1:rs1058400	hsa-miR-488	RABEP1	rs1058400	5018	5037	0.66117	0.710635	0.049465	4.9465
W-B, W-B, W-B	hsa-miR-138:RABEP1:rs1058400	hsa-miR-138	RABEP1	rs1058400	4982	5006	0.567292	0.573516	0.006224	0.6224
W-B, W-B, W-B	hsa-miR-137:RABEP1:rs1058400	hsa-miR-137	RABEP1	rs1058400	4999	5022	0.604117	0.646358	0.0422417	4.22417
W-B, W-B, W-B	hsa-miR-362-3p:HSD17B12:rs1061810	hsa-miR-362-3p	HSD17B12	rs1061810	2304	2326	0.49053	0.465639	-0.0248913	-2.48913
W-B, W-B, W-B	hsa-miR-329:HSD17B12:rs1061810	hsa-miR-329	HSD17B12	rs1061810	2304	2326	0.49053	0.465639	-0.0248913	-2.48913
W-B, W-B, W-B	hsa-miR-33b:RABEP1:rs10792	hsa-miR-33b	RABEP1	rs10792	4403	4422	0.499901	0.561405	0.061504	6.1504
W-B, W-B, W-B	hsa-miR-33a:RABEP1:rs10792	hsa-miR-33a	RABEP1	rs10792	4402	4422	0.484514	0.545367	0.0608524	6.08524
W-B, W-B, W-B	hsa-miR-10b:RABEP1:rs10792	hsa-miR-10b	RABEP1	rs10792	4378	4400	0.574074	0.573296	-0.000778261	-0.0778261
W-B, W-B, W-B	hsa-miR-10a:RABEP1:rs10792	hsa-miR-10a	RABEP1	rs10792	4378	4400	0.574074	0.573296	-0.000778261	-0.0778261
W-B, W-B, W-B	hsa-miR-876-5p:AS3MT:rs10883798	hsa-miR-876-5p	AS3MT	rs10883798	1724	1745	0.405929	0.403993	-0.00193591	-0.193591
W-B, W-B, W-B	hsa-miR-129-5p:AS3MT:rs10883798	hsa-miR-129-5p	AS3MT	rs10883798	1748	1768	0.478605	0.46983	-0.00877429	-0.877429
W-B, W-B, W-B	hsa-miR-122-5p:PDXDC1:rs1121	hsa-miR-122-5p	PDXDC1	rs1121	3510	3532	0.497335	0.508091	0.0107565	1.07565
W-B, W-B, W-B	hsa-miR-34c-5p:LEMD2:rs11755593	hsa-miR-34c-5p	LEMD2	rs11755593	1609	1634	0.520873	0.538431	0.0175577	1.75577
W-B, W-B, W-B	hsa-miR-876-5p:STRADA:rs13380863	hsa-miR-876-5p	STRADA	rs13380863	1433	1455	0.52377	0.52453	0.00076087	0.076087
W-B, W-B, W-B	hsa-miR-599:STRADA:rs13380863	hsa-miR-599	STRADA	rs13380863	1476	1495	0.490102	0.489667	-0.000434	-0.0434
W-B, W-B, W-B	hsa-miR-511-5p:STRADA:rs13380863	hsa-miR-511-5p	STRADA	rs13380863	1472	1492	0.413977	0.417774	0.00379714	0.379714
W-B, W-B, W-B	hsa-miR-491-5p:STRADA:rs13380863	hsa-miR-491-5p	STRADA	rs13380863	1449	1471	0.526661	0.525935	-0.000726087	-0.0726087
W-B, W-B, W-B	hsa-miR-485-5p:STRADA:rs13380863	hsa-miR-485-5p	STRADA	rs13380863	1464	1485	0.516527	0.518032	0.00150455	0.150455
W-B, W-B, W-B	hsa-miR-432-5p:STRADA:rs13380863	hsa-miR-432-5p	STRADA	rs13380863	1458	1480	0.518248	0.520561	0.00231304	0.231304
W-B, W-B, W-B	hsa-miR-431-5p:STRADA:rs13380863	hsa-miR-431-5p	STRADA	rs13380863	1471	1491	0.403675	0.40857	0.00489476	0.489476
W-B, W-B, W-B	hsa-miR-320a:STRADA:rs13380863	hsa-miR-320a	STRADA	rs13380863	1463	1485	0.534326	0.538148	0.00382174	0.382174
W-B, W-B, W-B	hsa-miR-302d-3p:STRADA:rs13380863	hsa-miR-302d-3p	STRADA	rs13380863	1444	1468	0.56492	0.563972	-0.000948	-0.0948
W-B, W-B, W-B	hsa-miR-302d:STRADA:rs13380863	hsa-miR-302d	STRADA	rs13380863	1444	1468	0.56492	0.563972	-0.000948	-0.0948
W-B, W-B, W-B	hsa-miR-302c-3p:STRADA:rs13380863	hsa-miR-302c-3p	STRADA	rs13380863	1444	1468	0.56492	0.563972	-0.000948	-0.0948
W-B, W-B, W-B	hsa-miR-302c:STRADA:rs13380863	hsa-miR-302c	STRADA	rs13380863	1444	1468	0.56492	0.563972	-0.000948	-0.0948
W-B, W-B, W-B	hsa-miR-302b-3p:STRADA:rs13380863	hsa-miR-302b-3p	STRADA	rs13380863	1444	1468	0.56492	0.563972	-0.000948	-0.0948
W-B, W-B, W-B	hsa-miR-302b:STRADA:rs13380863	hsa-miR-302b	STRADA	rs13380863	1444	1468	0.56492	0.563972	-0.000948	-0.0948
W-B, W-B, W-B	hsa-miR-302a-3p:STRADA:rs13380863	hsa-miR-302a-3p	STRADA	rs13380863	1444	1468	0.56492	0.563972	-0.000948	-0.0948
W-B, W-B, W-B	hsa-miR-302a:STRADA:rs13380863	hsa-miR-302a	STRADA	rs13380863	1444	1468	0.56492	0.563972	-0.000948	-0.0948
W-B, W-B, W-B	hsa-miR-216a-5p:STRADA:rs13380863	hsa-miR-216a-5p	STRADA	rs13380863	1418	1441	0.541029	0.540138	-0.000891667	-0.0891667
W-B, W-B, W-B	hsa-miR-216a:STRADA:rs13380863	hsa-miR-216a	STRADA	rs13380863	1418	1441	0.541029	0.540138	-0.000891667	-0.0891667
W-B, W-B, W-B	hsa-miR-211-5p:STRADA:rs13380863	hsa-miR-211-5p	STRADA	rs13380863	1478	1499	0.55035	0.550568	0.000218182	0.0218182
W-B, W-B, W-B	hsa-miR-204-5p:STRADA:rs13380863	hsa-miR-204-5p	STRADA	rs13380863	1478	1499	0.55035	0.550568	0.000218182	0.0218182
W-B, W-B, W-B	hsa-miR-204:STRADA:rs13380863	hsa-miR-204	STRADA	rs13380863	1478	1499	0.55035	0.550568	0.000218182	0.0218182
W-B, W-B, W-B	hsa-miR-363-3p:NOL9:rs13513	hsa-miR-363-3p	NOL9	rs13513	2252	2273	0.550536	0.554273	0.00373636	0.373636
W-B, W-B, W-B	hsa-miR-200a:NOL9:rs13513	hsa-miR-200a	NOL9	rs13513	2240	2263	0.617529	0.618942	0.0014125	0.14125
W-B, W-B, W-B	hsa-miR-181d-5p:NOL9:rs13513	hsa-miR-181d-5p	NOL9	rs13513	2261	2284	0.627888	0.615346	-0.0125417	-1.25417
W-B, W-B, W-B	hsa-miR-181d:NOL9:rs13513	hsa-miR-181d	NOL9	rs13513	2261	2284	0.627888	0.615346	-0.0125417	-1.25417
W-B, W-B, W-B	hsa-miR-181c-5p:NOL9:rs13513	hsa-miR-181c-5p	NOL9	rs13513	2263	2284	0.6058	0.595564	-0.0102364	-1.02364
W-B, W-B, W-B	hsa-miR-181c:NOL9:rs13513	hsa-miR-181c	NOL9	rs13513	2263	2284	0.6058	0.595564	-0.0102364	-1.02364
W-B, W-B, W-B	hsa-miR-181b-5p:NOL9:rs13513	hsa-miR-181b-5p	NOL9	rs13513	2262	2284	0.617065	0.605274	-0.0117913	-1.17913
W-B, W-B, W-B	hsa-miR-181b:NOL9:rs13513	hsa-miR-181b	NOL9	rs13513	2262	2284	0.617065	0.605274	-0.0117913	-1.17913
W-B, W-B, W-B	hsa-miR-181a-5p:NOL9:rs13513	hsa-miR-181a-5p	NOL9	rs13513	2263	2284	0.6058	0.595564	-0.0102364	-1.02364
W-B, W-B, W-B	hsa-miR-181a:NOL9:rs13513	hsa-miR-181a	NOL9	rs13513	2263	2284	0.6058	0.595564	-0.0102364	-1.02364
W-B, W-B, W-B	hsa-miR-141:NOL9:rs13513	hsa-miR-141	NOL9	rs13513	2240	2263	0.617529	0.618942	0.0014125	0.14125
W-B, W-B, W-B	hsa-miR-4262:TNRC6B:rs139915	hsa-miR-4262	TNRC6B	rs139915	7440	7445	0.822495	0.772808	-0.0496867	-4.96867
W-B, W-B, W-B	hsa-miR-302e:TNRC6B:rs139915	hsa-miR-302e	TNRC6B	rs139915	7422	7427	0.681147	0.669977	-0.01117	-1.117
W-B, W-B, W-B	hsa-miR-181b-5p:TNRC6B:rs139915	hsa-miR-181b-5p	TNRC6B	rs139915	7418	7423	0.851168	0.895678	0.04451	4.451
W-B, W-B, W-B	hsa-miR-138-5p:TNRC6B:rs139915	hsa-miR-138-5p	TNRC6B	rs139915	7410	7415	0.322573	0.166753	-0.15582	-15.582
W-B, W-B, W-B	hsa-miR-326:MAP3K3:rs15637	hsa-miR-326	MAP3K3	rs15637	3223	3242	0.317382	0.352992	0.03561	3.561
W-B, W-B, W-B	hsa-miR-211-5p:MAP3K3:rs15637	hsa-miR-211-5p	MAP3K3	rs15637	3184	3189	0.39723	0.465022	0.0677917	6.77917
W-B, W-B, W-B	hsa-miR-204-5p:MAP3K3:rs15637	hsa-miR-204-5p	MAP3K3	rs15637	3184	3189	0.39723	0.465022	0.0677917	6.77917
W-B, W-B, W-B	hsa-miR-758-3p:PDXDC1:rs1741	hsa-miR-758-3p	PDXDC1	rs1741	2798	2819	0.89445	0.890177	-0.00427273	-0.427273
W-B, W-B, W-B	hsa-miR-758:PDXDC1:rs1741	hsa-miR-758	PDXDC1	rs1741	2798	2819	0.89445	0.890177	-0.00427273	-0.427273
W-B, W-B, W-B	hsa-miR-411-5p:PDXDC1:rs1741	hsa-miR-411-5p	PDXDC1	rs1741	2757	2777	0.634514	0.644038	0.00952381	0.952381
W-B, W-B, W-B	hsa-miR-411:PDXDC1:rs1741	hsa-miR-411	PDXDC1	rs1741	2757	2777	0.634514	0.644038	0.00952381	0.952381
W-B, W-B, W-B	hsa-miR-302a-5p:PDXDC1:rs1741	hsa-miR-302a-5p	PDXDC1	rs1741	2745	2766	0.561132	0.552891	-0.00824091	-0.824091
W-B, W-B, W-B	hsa-miR-488:RABEP1:rs2407	hsa-miR-488	RABEP1	rs2407	5228	5249	0.447573	0.446698	-0.000875454	-0.0875455
W-B, W-B, W-B	hsa-miR-544:RBM5:rs2856234	hsa-miR-544	RBM5	rs2856234	2189	2213	0.4825	0.485628	0.003128	0.3128
W-B, W-B, W-B	hsa-miR-335:C3orf55:rs4472012	hsa-miR-335	C3orf55	rs4472012	1230	1252	0.587291	0.598165	0.0108739	1.08739
W-B, W-B, W-B	hsa-miR-31:C3orf55:rs4472012	hsa-miR-31	C3orf55	rs4472012	1234	1254	0.55919	0.571552	0.0123619	1.23619
W-B, W-B, W-B	hsa-miR-182-5p:COL4A4:rs56324594	hsa-miR-182-5p	COL4A4	rs56324594	8549	8573	0.691864	0.709812	0.017948	1.7948
W-B, W-B, W-B	hsa-miR-182:COL4A4:rs56324594	hsa-miR-182	COL4A4	rs56324594	8549	8573	0.691864	0.709812	0.017948	1.7948
W-B, W-B, W-B	hsa-miR-338-3p:ZNF257:rs62111028	hsa-miR-338-3p	ZNF257	rs62111028	2026	2047	0.497045	0.564436	0.0673909	6.73909
W-B, W-B, W-B	hsa-miR-23b:ZNF257:rs62111028	hsa-miR-23b	ZNF257	rs62111028	2048	2068	0.61991	0.578886	-0.0410238	-4.10238
W-B, W-B, W-B	hsa-miR-23a:ZNF257:rs62111028	hsa-miR-23a	ZNF257	rs62111028	2048	2068	0.61991	0.578886	-0.0410238	-4.10238
W-B, W-B, W-B	hsa-miR-181d:ZNF257:rs62111028	hsa-miR-181d	ZNF257	rs62111028	2052	2075	0.578838	0.565588	-0.01325	-1.325
W-B, W-B, W-B	hsa-miR-181c:ZNF257:rs62111028	hsa-miR-181c	ZNF257	rs62111028	2053	2075	0.596161	0.585057	-0.0111043	-1.11043
W-B, W-B, W-B	hsa-miR-181b:ZNF257:rs62111028	hsa-miR-181b	ZNF257	rs62111028	2052	2075	0.578838	0.565588	-0.01325	-1.325
W-B, W-B, W-B	hsa-miR-181a:ZNF257:rs62111028	hsa-miR-181a	ZNF257	rs62111028	2053	2075	0.596161	0.585057	-0.0111043	-1.11043
W-B, W-B, W-B	hsa-miR-487b-3p:PDXDC1:rs6498540	hsa-miR-487b-3p	PDXDC1	rs6498540	2891	2911	0.466119	0.45338	-0.0127395	-1.27395
W-B, W-B, W-B	hsa-miR-487b:PDXDC1:rs6498540	hsa-miR-487b	PDXDC1	rs6498540	2891	2911	0.466119	0.45338	-0.0127395	-1.27395
W-B, W-B, W-B	hsa-miR-485-5p:PDXDC1:rs6498540	hsa-miR-485-5p	PDXDC1	rs6498540	2881	2902	0.411757	0.411401	-0.000355909	-0.0355909
W-B, W-B, W-B	hsa-miR-34a-5p:PDXDC1:rs6498540	hsa-miR-34a-5p	PDXDC1	rs6498540	2916	2938	0.547248	0.563926	0.0166783	1.66783
W-B, W-B, W-B	hsa-miR-25-3p:PDXDC1:rs6498540	hsa-miR-25-3p	PDXDC1	rs6498540	2901	2922	0.684664	0.667218	-0.0174455	-1.74455
W-B, W-B, W-B	hsa-miR-25:PDXDC1:rs6498540	hsa-miR-25	PDXDC1	rs6498540	2901	2922	0.684664	0.667218	-0.0174455	-1.74455
W-B, W-B, W-B	hsa-miR-222-3p:CCDC47:rs6504182	hsa-miR-222-3p	CCDC47	rs6504182	2381	2404	0.582271	0.571079	-0.0111917	-1.11917
W-B, W-B, W-B	hsa-miR-221-3p:CCDC47:rs6504182	hsa-miR-221-3p	CCDC47	rs6504182	2382	2404	0.580196	0.568604	-0.0115913	-1.15913
W-B, W-B, W-B	hsa-miR-125b-5p:CCDC47:rs6504182	hsa-miR-125b-5p	CCDC47	rs6504182	2362	2385	0.718671	0.719871	0.0012	0.12
W-B, W-B, W-B	hsa-miR-125b:CCDC47:rs6504182	hsa-miR-125b	CCDC47	rs6504182	2362	2385	0.718671	0.719871	0.0012	0.12
W-B, W-B, W-B	hsa-miR-125a-5p:CCDC47:rs6504182	hsa-miR-125a-5p	CCDC47	rs6504182	2359	2385	0.710981	0.711844	0.000862963	0.0862963
W-B, W-B, W-B	hsa-miR-4500:TRAF3:rs72704737	hsa-miR-4500	TRAF3	rs72704737	3294	3299	0.817243	0.443785	-0.373458	-37.3458
W-B, W-B, W-B	hsa-miR-16-5p:TRAF3:rs72704737	hsa-miR-16-5p	TRAF3	rs72704737	3284	3289	0.632523	0.685553	0.05303	5.303
W-B, W-B, W-B	hsa-miR-200a-3p:NADK:rs7796	hsa-miR-200a-3p	NADK	rs7796	2124	2145	0.500036	0.519741	0.0197045	1.97045
W-B, W-B, W-B	hsa-miR-200a:NADK:rs7796	hsa-miR-200a	NADK	rs7796	2124	2145	0.500036	0.519741	0.0197045	1.97045
W-B, W-B, W-B	hsa-miR-141-3p:NADK:rs7796	hsa-miR-141-3p	NADK	rs7796	2122	2145	0.496887	0.514521	0.0176333	1.76333
W-B, W-B, W-B	hsa-miR-141:NADK:rs7796	hsa-miR-141	NADK	rs7796	2122	2145	0.496887	0.514521	0.0176333	1.76333
W-B, W-B, W-B	hsa-miR-421:N4BP2L2:rs9337	hsa-miR-421	N4BP2L2	rs9337	2621	2643	0.6007	0.606896	0.00619565	0.619565
W-B, W-B, W-B	hsa-miR-31-5p:N4BP2L2:rs9337	hsa-miR-31-5p	N4BP2L2	rs9337	2570	2591	0.742045	0.731686	-0.0103591	-1.03591
W-B, W-B, W-B	hsa-miR-31:N4BP2L2:rs9337	hsa-miR-31	N4BP2L2	rs9337	2570	2591	0.742045	0.731686	-0.0103591	-1.03591
W-B, W-B, W-B	hsa-miR-23b:N4BP2L2:rs9337	hsa-miR-23b	N4BP2L2	rs9337	2634	2654	0.713795	0.684281	-0.0295143	-2.95143
W-B, W-B, W-B	hsa-miR-23a:N4BP2L2:rs9337	hsa-miR-23a	N4BP2L2	rs9337	2634	2654	0.713795	0.684281	-0.0295143	-2.95143
W-B, W-B, W-B	hsa-miR-9-5p:ADPGK:rs9460	hsa-miR-9-5p	ADPGK	rs9460	1668	1674	0.741529	0.731733	-0.00979571	-0.979571
W-B, W-B, W-B	hsa-miR-613:ADPGK:rs9460	hsa-miR-613	ADPGK	rs9460	1691	1710	0.605695	0.602145	-0.00355	-0.355
W-B, W-B, W-B	hsa-miR-582-5p:ADPGK:rs9460	hsa-miR-582-5p	ADPGK	rs9460	1690	1697	0.530676	0.572706	0.04203	4.203
W-B, W-B, W-B	hsa-miR-505-3p:ADPGK:rs9460	hsa-miR-505-3p	ADPGK	rs9460	1699	1720	0.547641	0.525595	-0.0220455	-2.20455
W-B, W-B, W-B	hsa-miR-206:ADPGK:rs9460	hsa-miR-206	ADPGK	rs9460	1703	1711	0.843752	0.838544	-0.00520778	-0.520778
W-B, W-B, W-B	hsa-miR-1-3p:ADPGK:rs9460	hsa-miR-1-3p	ADPGK	rs9460	1703	1711	0.843752	0.838544	-0.00520778	-0.520778
W-B, W-B, W-B	hsa-miR-122-5p:ADPGK:rs9460	hsa-miR-122-5p	ADPGK	rs9460	1688	1710	0.656617	0.650583	-0.00603478	-0.603478
W-B, W-B, W-B	hsa-miR-1:ADPGK:rs9460	hsa-miR-1	ADPGK	rs9460	1703	1710	0.944306	0.934621	-0.009685	-0.9685
W-B, W-B, W-B	hsa-miR-193b:TAOK2:rs9924686	hsa-miR-193b	TAOK2	rs9924686	4107	4130	0.663717	0.666737	0.00302083	0.302083
W-B, W-B, W-B	hsa-miR-193a-3p:TAOK2:rs9924686	hsa-miR-193a-3p	TAOK2	rs9924686	4114	4130	0.673335	0.677159	0.00382353	0.382353
W-B, W-B, W-B	hsa-miR-193-3p:TAOK2:rs9924686	hsa-miR-193-3p	TAOK2	rs9924686	4122	4129	0.575094	0.575225	0.00013125	0.013125
W-B, W-B, W-B, FM, FM, FM, FM	hsa-miR-506:PVRL2:rs6857	hsa-miR-506	PVRL2	rs6857	2256	2275	0.510765	0.51318	0.002415	0.2415
W-B, W-B, W-B, FM, FM, FM, FM	hsa-miR-339-5p:PVRL2:rs6857	hsa-miR-339-5p	PVRL2	rs6857	2226	2251	0.526277	0.49615	-0.0301269	-3.01269
W-B, W-B, W-B, FM, FM, FM, FM	hsa-miR-124:PVRL2:rs6857	hsa-miR-124	PVRL2	rs6857	2256	2275	0.510765	0.51318	0.002415	0.2415
W-B, W-B, W-B, W-B	hsa-miR-539:TMEM22:rs1052620	hsa-miR-539	TMEM22	rs1052620	1868	1889	0.494232	0.482045	-0.0121864	-1.21864
W-B, W-B, W-B, W-B	hsa-miR-374a:TMEM22:rs1052620	hsa-miR-374a	TMEM22	rs1052620	1868	1884	0.457809	0.43861	-0.0191994	-1.91994
W-B, W-B, W-B, W-B	hsa-miR-497-5p:RNH1:rs10540	hsa-miR-497-5p	RNH1	rs10540	1619	1638	0.424213	0.400566	-0.023647	-2.3647
W-B, W-B, W-B, W-B	hsa-miR-497:RNH1:rs10540	hsa-miR-497	RNH1	rs10540	1619	1638	0.424213	0.400566	-0.023647	-2.3647
W-B, W-B, W-B, W-B	hsa-miR-424-5p:RNH1:rs10540	hsa-miR-424-5p	RNH1	rs10540	1619	1635	0.449428	0.412333	-0.0370953	-3.70953
W-B, W-B, W-B, W-B	hsa-miR-424:RNH1:rs10540	hsa-miR-424	RNH1	rs10540	1619	1635	0.449428	0.412333	-0.0370953	-3.70953
W-B, W-B, W-B, W-B	hsa-miR-195-5p:RNH1:rs10540	hsa-miR-195-5p	RNH1	rs10540	1619	1638	0.424213	0.400566	-0.023647	-2.3647
W-B, W-B, W-B, W-B	hsa-miR-195:RNH1:rs10540	hsa-miR-195	RNH1	rs10540	1619	1638	0.424213	0.400566	-0.023647	-2.3647
W-B, W-B, W-B, W-B	hsa-miR-16-5p:RNH1:rs10540	hsa-miR-16-5p	RNH1	rs10540	1619	1635	0.449428	0.412333	-0.0370953	-3.70953
W-B, W-B, W-B, W-B	hsa-miR-16:RNH1:rs10540	hsa-miR-16	RNH1	rs10540	1619	1635	0.449428	0.412333	-0.0370953	-3.70953
W-B, W-B, W-B, W-B	hsa-miR-15b-5p:RNH1:rs10540	hsa-miR-15b-5p	RNH1	rs10540	1619	1638	0.424213	0.400566	-0.023647	-2.3647
W-B, W-B, W-B, W-B	hsa-miR-15b:RNH1:rs10540	hsa-miR-15b	RNH1	rs10540	1619	1638	0.424213	0.400566	-0.023647	-2.3647
W-B, W-B, W-B, W-B	hsa-miR-15a-5p:RNH1:rs10540	hsa-miR-15a-5p	RNH1	rs10540	1619	1638	0.424213	0.400566	-0.023647	-2.3647
W-B, W-B, W-B, W-B	hsa-miR-15a:RNH1:rs10540	hsa-miR-15a	RNH1	rs10540	1619	1638	0.424213	0.400566	-0.023647	-2.3647
W-B, W-B, W-B, W-B	hsa-miR-211:SEMA6C:rs10788800	hsa-miR-211	SEMA6C	rs10788800	3090	3111	0.441646	0.445821	0.004175	0.4175
W-B, W-B, W-B, W-B	hsa-miR-204:SEMA6C:rs10788800	hsa-miR-204	SEMA6C	rs10788800	3090	3111	0.441646	0.445821	0.004175	0.4175
W-B, W-B, W-B, W-B	hsa-miR-216a:BTBD7:rs12587394	hsa-miR-216a	BTBD7	rs12587394	2162	2182	0.50829	0.50051	-0.00778095	-0.778095
W-B, W-B, W-B, W-B	hsa-miR-381:MAST2:rs1707336	hsa-miR-381	MAST2	rs1707336	2270	2291	0.461255	0.463127	0.00187273	0.187273
W-B, W-B, W-B, W-B	hsa-miR-300:MAST2:rs1707336	hsa-miR-300	MAST2	rs1707336	2264	2291	0.410843	0.419039	0.00819643	0.819643
W-B, W-B, W-B, W-B	hsa-miR-875-5p:PIK3R3:rs1707337	hsa-miR-875-5p	PIK3R3	rs1707337	2631	2653	0.398263	0.480883	0.08262	8.262
W-B, W-B, W-B, W-B	hsa-miR-26b:PDS5B:rs2301393	hsa-miR-26b	PDS5B	rs2301393	565	585	0.46072	0.481362	0.0206424	2.06424
W-B, W-B, W-B, W-B	hsa-miR-26a:PDS5B:rs2301393	hsa-miR-26a	PDS5B	rs2301393	564	585	0.451089	0.467914	0.016825	1.6825
W-B, W-B, W-B, W-B	hsa-miR-381:C3orf55:rs4395360	hsa-miR-381	C3orf55	rs4395360	676	697	0.57165	0.562573	-0.00907727	-0.907727
W-B, W-B, W-B, W-B	hsa-miR-300:C3orf55:rs4395360	hsa-miR-300	C3orf55	rs4395360	676	697	0.57165	0.562573	-0.00907727	-0.907727
W-B, W-B, W-B, W-B	hsa-miR-205:C3orf55:rs4395360	hsa-miR-205	C3orf55	rs4395360	715	736	0.690941	0.5987	-0.0922409	-9.22409
W-B, W-B, W-B, W-B	hsa-miR-199b-5p:C3orf55:rs4395360	hsa-miR-199b-5p	C3orf55	rs4395360	738	758	0.395393	0.402748	0.00735429	0.735429
W-B, W-B, W-B, W-B	hsa-miR-199a-5p:C3orf55:rs4395360	hsa-miR-199a-5p	C3orf55	rs4395360	738	758	0.395393	0.402748	0.00735429	0.735429
W-B, W-B, W-B, W-B	hsa-miR-496:CPS1:rs715	hsa-miR-496	CPS1	rs715	4984	5005	0.542745	0.520155	-0.0225909	-2.25909
W-B, W-B, W-B, W-B	hsa-miR-450a-5p:CPS1:rs715	hsa-miR-450a-5p	CPS1	rs715	5007	5029	0.453235	0.439548	-0.013687	-1.3687
W-B, W-B, W-B, W-B	hsa-miR-450a:CPS1:rs715	hsa-miR-450a	CPS1	rs715	5007	5029	0.453235	0.439548	-0.013687	-1.3687
W-B, W-B, W-B, W-B	hsa-miR-432-5p:CPS1:rs715	hsa-miR-432-5p	CPS1	rs715	4977	4999	0.532274	0.511026	-0.0212478	-2.12478
W-B, W-B, W-B, W-B	hsa-miR-190b:CPS1:rs715	hsa-miR-190b	CPS1	rs715	5001	5023	0.404874	0.411376	0.0065013	0.65013
W-B, W-B, W-B, W-B	hsa-miR-190a-5p:CPS1:rs715	hsa-miR-190a-5p	CPS1	rs715	5002	5023	0.3914	0.388845	-0.002555	-0.2555
W-B, W-B, W-B, W-B	hsa-miR-190:CPS1:rs715	hsa-miR-190	CPS1	rs715	5002	5023	0.3914	0.388845	-0.002555	-0.2555
W-B, W-B, W-B, W-B	hsa-miR-410:TAL1:rs7664	hsa-miR-410	TAL1	rs7664	4932	4954	0.57693	0.483604	-0.0933261	-9.33261
W-B, W-B, W-B, W-B	hsa-miR-374a:TAL1:rs7664	hsa-miR-374a	TAL1	rs7664	4934	4955	0.5636	0.480009	-0.0835909	-8.35909
W-B, W-B, W-B, W-B	hsa-miR-197:TAL1:rs7664	hsa-miR-197	TAL1	rs7664	4919	4940	0.639309	0.631205	-0.00810455	-0.810455
W-B, W-B, W-B, W-B	hsa-miR-129-5p:TAL1:rs7664	hsa-miR-129-5p	TAL1	rs7664	4905	4925	0.736467	0.7461	0.00963333	0.963333
W-B, W-B, W-B, W-B	hsa-miR-544:GTF3A:rs7669	hsa-miR-544	GTF3A	rs7669	1058	1079	0.546327	0.603177	0.05685	5.685
W-B, W-B, W-B, W-B	hsa-miR-203:GTF3A:rs7669	hsa-miR-203	GTF3A	rs7669	1038	1057	0.615665	0.55788	-0.057785	-5.7785
W-B, W-B, W-B, W-B	hsa-miR-93-5p:UBE3C:rs8101	hsa-miR-93-5p	UBE3C	rs8101	4658	4665	0.365391	0.567605	0.202214	20.2214
W-B, W-B, W-B, W-B	hsa-miR-93:UBE3C:rs8101	hsa-miR-93	UBE3C	rs8101	4645	4665	0.489214	0.436481	-0.0527333	-5.27333
W-B, W-B, W-B, W-B	hsa-miR-526b-3p:UBE3C:rs8101	hsa-miR-526b-3p	UBE3C	rs8101	4644	4664	0.483071	0.43777	-0.045301	-4.5301
W-B, W-B, W-B, W-B	hsa-miR-520f-3p:UBE3C:rs8101	hsa-miR-520f-3p	UBE3C	rs8101	4642	4663	0.506832	0.442985	-0.0638473	-6.38473
W-B, W-B, W-B, W-B	hsa-miR-520d-3p:UBE3C:rs8101	hsa-miR-520d-3p	UBE3C	rs8101	4642	4664	0.509365	0.457943	-0.0514217	-5.14217
W-B, W-B, W-B, W-B	hsa-miR-520c-3p:UBE3C:rs8101	hsa-miR-520c-3p	UBE3C	rs8101	4642	4664	0.509365	0.457943	-0.0514217	-5.14217
W-B, W-B, W-B, W-B	hsa-miR-520b:UBE3C:rs8101	hsa-miR-520b	UBE3C	rs8101	4644	4664	0.483071	0.43777	-0.045301	-4.5301
W-B, W-B, W-B, W-B	hsa-miR-520a-3p:UBE3C:rs8101	hsa-miR-520a-3p	UBE3C	rs8101	4643	4664	0.495155	0.450136	-0.0450182	-4.50182
W-B, W-B, W-B, W-B	hsa-miR-519e-3p:UBE3C:rs8101	hsa-miR-519e-3p	UBE3C	rs8101	4643	4664	0.495155	0.450136	-0.0450182	-4.50182
W-B, W-B, W-B, W-B	hsa-miR-519d-3p:UBE3C:rs8101	hsa-miR-519d-3p	UBE3C	rs8101	4658	4665	0.365391	0.567605	0.202214	20.2214
W-B, W-B, W-B, W-B	hsa-miR-519d:UBE3C:rs8101	hsa-miR-519d	UBE3C	rs8101	4644	4665	0.502018	0.457532	-0.0444864	-4.44864
W-B, W-B, W-B, W-B	hsa-miR-519-3p:UBE3C:rs8101	hsa-miR-519-3p	UBE3C	rs8101	4657	4665	0.344334	0.548296	0.203961	20.3961
W-B, W-B, W-B, W-B	hsa-miR-515-3p:UBE3C:rs8101	hsa-miR-515-3p	UBE3C	rs8101	4643	4663	0.491824	0.434093	-0.0577305	-5.77305
W-B, W-B, W-B, W-B	hsa-miR-452-5p:UBE3C:rs8101	hsa-miR-452-5p	UBE3C	rs8101	4639	4660	0.533091	0.486123	-0.0469682	-4.69682
W-B, W-B, W-B, W-B	hsa-miR-370-3p:UBE3C:rs8101	hsa-miR-370-3p	UBE3C	rs8101	4639	4659	0.545876	0.47989	-0.0659857	-6.59857
W-B, W-B, W-B, W-B	hsa-miR-346:UBE3C:rs8101	hsa-miR-346	UBE3C	rs8101	4638	4660	0.516896	0.501448	-0.0154478	-1.54478
W-B, W-B, W-B, W-B	hsa-miR-24-1-5p:UBE3C:rs8101	hsa-miR-24-1-5p	UBE3C	rs8101	4639	4661	0.518557	0.4826	-0.0359565	-3.59565
W-B, W-B, W-B, W-B	hsa-miR-217:UBE3C:rs8101	hsa-miR-217	UBE3C	rs8101	4633	4656	0.519892	0.473575	-0.0463167	-4.63167
W-B, W-B, W-B, W-B	hsa-miR-20b-5p:UBE3C:rs8101	hsa-miR-20b-5p	UBE3C	rs8101	4658	4665	0.365391	0.567605	0.202214	20.2214
W-B, W-B, W-B, W-B	hsa-miR-20b:UBE3C:rs8101	hsa-miR-20b	UBE3C	rs8101	4645	4665	0.489214	0.436481	-0.0527333	-5.27333
W-B, W-B, W-B, W-B	hsa-miR-20a-5p:UBE3C:rs8101	hsa-miR-20a-5p	UBE3C	rs8101	4658	4665	0.365391	0.567605	0.202214	20.2214
W-B, W-B, W-B, W-B	hsa-miR-20a:UBE3C:rs8101	hsa-miR-20a	UBE3C	rs8101	4645	4665	0.489214	0.436481	-0.0527333	-5.27333
W-B, W-B, W-B, W-B	hsa-miR-20-5p:UBE3C:rs8101	hsa-miR-20-5p	UBE3C	rs8101	4657	4665	0.344334	0.548296	0.203961	20.3961
W-B, W-B, W-B, W-B	hsa-miR-18b-5p:UBE3C:rs8101	hsa-miR-18b-5p	UBE3C	rs8101	4644	4665	0.502018	0.457532	-0.0444864	-4.44864
W-B, W-B, W-B, W-B	hsa-miR-18a-5p:UBE3C:rs8101	hsa-miR-18a-5p	UBE3C	rs8101	4644	4665	0.502018	0.457532	-0.0444864	-4.44864
W-B, W-B, W-B, W-B	hsa-miR-17-5p:UBE3C:rs8101	hsa-miR-17-5p	UBE3C	rs8101	4658	4665	0.365391	0.567605	0.202214	20.2214
W-B, W-B, W-B, W-B	hsa-miR-17-3p:UBE3C:rs8101	hsa-miR-17-3p	UBE3C	rs8101	4636	4655	0.54189	0.488199	-0.053691	-5.3691
W-B, W-B, W-B, W-B	hsa-miR-17:UBE3C:rs8101	hsa-miR-17	UBE3C	rs8101	4645	4665	0.489214	0.436481	-0.0527333	-5.27333
W-B, W-B, W-B, W-B	hsa-miR-142-5p:UBE3C:rs8101	hsa-miR-142-5p	UBE3C	rs8101	4659	4666	0.425881	0.632166	0.206285	20.6285
W-B, W-B, W-B, W-B	hsa-miR-106b-5p:UBE3C:rs8101	hsa-miR-106b-5p	UBE3C	rs8101	4658	4665	0.365391	0.567605	0.202214	20.2214
W-B, W-B, W-B, W-B	hsa-miR-106b:UBE3C:rs8101	hsa-miR-106b	UBE3C	rs8101	4647	4665	0.502017	0.457878	-0.0441389	-4.41389
W-B, W-B, W-B, W-B	hsa-miR-106a-5p:UBE3C:rs8101	hsa-miR-106a-5p	UBE3C	rs8101	4658	4665	0.365391	0.567605	0.202214	20.2214
W-B, W-B, W-B, W-B	hsa-miR-106a:UBE3C:rs8101	hsa-miR-106a	UBE3C	rs8101	4645	4665	0.489214	0.436481	-0.0527333	-5.27333
W-B, W-B, W-B, W-B	hsa-miR-106-5p:UBE3C:rs8101	hsa-miR-106-5p	UBE3C	rs8101	4657	4665	0.344334	0.548296	0.203961	20.3961
W-B, W-B, W-B, W-B	hsa-miR-495-3p:SCAMP4:rs8730	hsa-miR-495-3p	SCAMP4	rs8730	2636	2643	0.783045	0.783048	2.5e-06	0.00025
W-B, W-B, W-B, W-B, W-B	hsa-miR-217:NT5C2:rs10786736	hsa-miR-217	NT5C2	rs10786736	2069	2090	0.663318	0.6698	0.00648182	0.648182
W-B, W-B, W-B, W-B, W-B, W-B	hsa-miR-653-5p:FOXO3:rs1062034	hsa-miR-653-5p	FOXO3	rs1062034	6965	6973	0.755807	0.745814	-0.00999222	-0.999222
W-B, W-B, W-B, W-B, W-B, W-B	hsa-miR-190a-5p:FOXO3:rs1062034	hsa-miR-190a-5p	FOXO3	rs1062034	6927	6948	0.593677	0.599345	0.00566818	0.566818
W-B, W-B, W-B, W-B, W-B, W-B	hsa-miR-190:FOXO3:rs1062034	hsa-miR-190	FOXO3	rs1062034	6927	6948	0.593677	0.599345	0.00566818	0.566818
W-B, W-B, W-B, W-B, W-B, W-B	hsa-miR-101-3p:FOXO3:rs1062034	hsa-miR-101-3p	FOXO3	rs1062034	6931	6951	0.465213	0.504448	0.0392343	3.92343
W-B, W-B, W-B, W-B, W-B, W-B	hsa-miR-101:FOXO3:rs1062034	hsa-miR-101	FOXO3	rs1062034	6931	6951	0.465213	0.504448	0.0392343	3.92343
W-B, W-B, W-B, W-B, W-B, W-B	hsa-miR-150:SUFU:rs11818043	hsa-miR-150	SUFU	rs11818043	3330	3348	0.458311	0.444381	-0.0139295	-1.39295
W-B, W-B, W-B, W-B, W-B, W-B	hsa-miR-212:SUFU:rs17114808	hsa-miR-212	SUFU	rs17114808	2999	3018	0.682955	0.685325	0.00237	0.237
W-B, W-B, W-B, W-B, W-B, W-B	hsa-miR-194:SUFU:rs17114808	hsa-miR-194	SUFU	rs17114808	2998	3020	0.712278	0.703435	-0.00884348	-0.884348
W-B, W-B, W-B, W-B, W-B, W-B	hsa-miR-132:SUFU:rs17114808	hsa-miR-132	SUFU	rs17114808	2998	3018	0.690952	0.693867	0.00291429	0.291429
W-B, W-B, W-B, W-B, W-B, W-B	hsa-miR-519a-3p:SUFU:rs2298278	hsa-miR-519a-3p	SUFU	rs2298278	2011	2035	0.477876	0.468664	-0.009212	-0.9212
W-B, W-B, W-B, W-B, W-B, W-B	hsa-miR-373-3p:SUFU:rs2298278	hsa-miR-373-3p	SUFU	rs2298278	2013	2035	0.442052	0.441948	-0.000104348	-0.0104348
W-B, W-B, W-B, W-B, W-B, W-B	hsa-miR-18b-5p:SUFU:rs2298278	hsa-miR-18b-5p	SUFU	rs2298278	2013	2034	0.445375	0.444684	-0.000690455	-0.0690455
W-B, W-B, W-B, W-B, W-B, W-B	hsa-miR-18a-5p:SUFU:rs2298278	hsa-miR-18a-5p	SUFU	rs2298278	2013	2034	0.445375	0.444684	-0.000690455	-0.0690455
W-B, W-B, W-B, W-B, W-B, W-B	hsa-miR-148b-3p:SUFU:rs2298278	hsa-miR-148b-3p	SUFU	rs2298278	2014	2035	0.438076	0.441191	0.00311545	0.311545
W-B, W-B, W-B, W-B, W-B, W-B	hsa-miR-302b:FOXO3:rs4946936	hsa-miR-302b	FOXO3	rs4946936	4658	4679	0.578514	0.577118	-0.00139545	-0.139545
W-B, W-B, W-B, W-B, W-B, W-B, W-B	hsa-miR-326:KCTD15:rs14810	hsa-miR-326	KCTD15	rs14810	3167	3172	0.614085	0.638385	0.0243	2.43
W-B, W-B, W-B, W-B, WHR, WHR, WHR, WHR	hsa-miR-377:BCKDK:rs14235	hsa-miR-377	BCKDK	rs14235	999	1005	0.47985	0.48495	0.0051	0.51
W-B, W-B, W-B, W-B, WHR, WHR, WHR, WHR	hsa-miR-342-3p:BCKDK:rs14235	hsa-miR-342-3p	BCKDK	rs14235	997	1005	0.453794	0.458524	0.00473	0.473
W-B, W-B, W-B, WHR	hsa-miR-211:RAB3GAP1:rs17261772	hsa-miR-211	RAB3GAP1	rs17261772	2281	2303	0.505522	0.456361	-0.0491609	-4.91609
W-B, W-B, W-B, WHR	hsa-miR-204:RAB3GAP1:rs17261772	hsa-miR-204	RAB3GAP1	rs17261772	2283	2303	0.525762	0.489729	-0.0360333	-3.60333
W-B, W-B, WHR	hsa-miR-93-5p:CEP120:rs1047440	hsa-miR-93-5p	CEP120	rs1047440	3443	3450	0.527715	0.551321	0.0236062	2.36063
W-B, W-B, WHR	hsa-miR-93-5p:CCDC100:rs1047440	hsa-miR-93-5p	CCDC100	rs1047440	3443	3449	0.467879	0.496503	0.0286243	2.86243
W-B, W-B, WHR	hsa-miR-93:CEP120:rs1047440	hsa-miR-93	CEP120	rs1047440	3428	3450	0.557387	0.561857	0.00446957	0.446957
W-B, W-B, WHR	hsa-miR-543:CEP120:rs1047440	hsa-miR-543	CEP120	rs1047440	3462	3482	0.670919	0.671138	0.000219048	0.0219048
W-B, W-B, WHR	hsa-miR-519d-3p:CEP120:rs1047440	hsa-miR-519d-3p	CEP120	rs1047440	3443	3450	0.527715	0.551321	0.0236062	2.36063
W-B, W-B, WHR	hsa-miR-519d-3p:CCDC100:rs1047440	hsa-miR-519d-3p	CCDC100	rs1047440	3443	3449	0.467879	0.496503	0.0286243	2.86243
W-B, W-B, WHR	hsa-miR-519d:CEP120:rs1047440	hsa-miR-519d	CEP120	rs1047440	3429	3450	0.545895	0.550486	0.00459091	0.459091
W-B, W-B, WHR	hsa-miR-519-3p:CEP120:rs1047440	hsa-miR-519-3p	CEP120	rs1047440	3443	3451	0.575111	0.595339	0.0202278	2.02278
W-B, W-B, WHR	hsa-miR-454-3p:CEP120:rs1047440	hsa-miR-454-3p	CEP120	rs1047440	3441	3447	0.41744	0.441907	0.0244671	2.44671
W-B, W-B, WHR	hsa-miR-454-3p:CCDC100:rs1047440	hsa-miR-454-3p	CCDC100	rs1047440	3441	3447	0.41744	0.441907	0.0244671	2.44671
W-B, W-B, WHR	hsa-miR-454:CEP120:rs1047440	hsa-miR-454	CEP120	rs1047440	3424	3448	0.517636	0.527308	0.009672	0.9672
W-B, W-B, WHR	hsa-miR-4295:CEP120:rs1047440	hsa-miR-4295	CEP120	rs1047440	3441	3447	0.41744	0.441907	0.0244671	2.44671
W-B, W-B, WHR	hsa-miR-3666:CEP120:rs1047440	hsa-miR-3666	CEP120	rs1047440	3441	3447	0.41744	0.441907	0.0244671	2.44671
W-B, W-B, WHR	hsa-miR-31-5p:CEP120:rs1047440	hsa-miR-31-5p	CEP120	rs1047440	3426	3446	0.542748	0.553176	0.0104286	1.04286
W-B, W-B, WHR	hsa-miR-31:CEP120:rs1047440	hsa-miR-31	CEP120	rs1047440	3426	3446	0.542748	0.553176	0.0104286	1.04286
W-B, W-B, WHR	hsa-miR-301b:CEP120:rs1047440	hsa-miR-301b	CEP120	rs1047440	3441	3447	0.41744	0.441907	0.0244671	2.44671
W-B, W-B, WHR	hsa-miR-301b:CCDC100:rs1047440	hsa-miR-301b	CCDC100	rs1047440	3441	3447	0.41744	0.441907	0.0244671	2.44671
W-B, W-B, WHR	hsa-miR-301a-3p:CEP120:rs1047440	hsa-miR-301a-3p	CEP120	rs1047440	3441	3447	0.41744	0.441907	0.0244671	2.44671
W-B, W-B, WHR	hsa-miR-301a-3p:CCDC100:rs1047440	hsa-miR-301a-3p	CCDC100	rs1047440	3441	3447	0.41744	0.441907	0.0244671	2.44671
W-B, W-B, WHR	hsa-miR-301a:CEP120:rs1047440	hsa-miR-301a	CEP120	rs1047440	3425	3448	0.530417	0.5391	0.00868333	0.868333
W-B, W-B, WHR	hsa-miR-20b-5p:CEP120:rs1047440	hsa-miR-20b-5p	CEP120	rs1047440	3443	3450	0.527715	0.551321	0.0236062	2.36063
W-B, W-B, WHR	hsa-miR-20b-5p:CCDC100:rs1047440	hsa-miR-20b-5p	CCDC100	rs1047440	3443	3449	0.467879	0.496503	0.0286243	2.86243
W-B, W-B, WHR	hsa-miR-20b:CEP120:rs1047440	hsa-miR-20b	CEP120	rs1047440	3428	3450	0.557387	0.561857	0.00446957	0.446957
W-B, W-B, WHR	hsa-miR-20a-5p:CEP120:rs1047440	hsa-miR-20a-5p	CEP120	rs1047440	3443	3450	0.527715	0.551321	0.0236062	2.36063
W-B, W-B, WHR	hsa-miR-20a-5p:CCDC100:rs1047440	hsa-miR-20a-5p	CCDC100	rs1047440	3443	3449	0.467879	0.496503	0.0286243	2.86243
W-B, W-B, WHR	hsa-miR-20a:CEP120:rs1047440	hsa-miR-20a	CEP120	rs1047440	3428	3450	0.557387	0.561857	0.00446957	0.446957
W-B, W-B, WHR	hsa-miR-20-5p:CEP120:rs1047440	hsa-miR-20-5p	CEP120	rs1047440	3443	3451	0.575111	0.595339	0.0202278	2.02278
W-B, W-B, WHR	hsa-miR-19b-3p:CEP120:rs1047440	hsa-miR-19b-3p	CEP120	rs1047440	3425	3447	0.52907	0.538204	0.00913478	0.913478
W-B, W-B, WHR	hsa-miR-19b:CEP120:rs1047440	hsa-miR-19b	CEP120	rs1047440	3425	3447	0.52907	0.538204	0.00913478	0.913478
W-B, W-B, WHR	hsa-miR-19a-3p:CEP120:rs1047440	hsa-miR-19a-3p	CEP120	rs1047440	3425	3447	0.52907	0.538204	0.00913478	0.913478
W-B, W-B, WHR	hsa-miR-19a:CEP120:rs1047440	hsa-miR-19a	CEP120	rs1047440	3425	3447	0.52907	0.538204	0.00913478	0.913478
W-B, W-B, WHR	hsa-miR-181d-5p:CEP120:rs1047440	hsa-miR-181d-5p	CEP120	rs1047440	3458	3481	0.618083	0.624304	0.00622083	0.622083
W-B, W-B, WHR	hsa-miR-181d:CEP120:rs1047440	hsa-miR-181d	CEP120	rs1047440	3458	3481	0.618083	0.624304	0.00622083	0.622083
W-B, W-B, WHR	hsa-miR-181c-5p:CEP120:rs1047440	hsa-miR-181c-5p	CEP120	rs1047440	3460	3481	0.6339	0.639314	0.00541364	0.541364
W-B, W-B, WHR	hsa-miR-181c:CEP120:rs1047440	hsa-miR-181c	CEP120	rs1047440	3460	3481	0.6339	0.639314	0.00541364	0.541364
W-B, W-B, WHR	hsa-miR-181b-5p:CEP120:rs1047440	hsa-miR-181b-5p	CEP120	rs1047440	3458	3481	0.618083	0.624304	0.00622083	0.622083
W-B, W-B, WHR	hsa-miR-181b:CEP120:rs1047440	hsa-miR-181b	CEP120	rs1047440	3458	3481	0.618083	0.624304	0.00622083	0.622083
W-B, W-B, WHR	hsa-miR-181a-5p:CEP120:rs1047440	hsa-miR-181a-5p	CEP120	rs1047440	3459	3481	0.625461	0.629796	0.00433478	0.433478
W-B, W-B, WHR	hsa-miR-181a:CEP120:rs1047440	hsa-miR-181a	CEP120	rs1047440	3459	3481	0.625461	0.629796	0.00433478	0.433478
W-B, W-B, WHR	hsa-miR-17-5p:CEP120:rs1047440	hsa-miR-17-5p	CEP120	rs1047440	3443	3451	0.575111	0.595339	0.0202278	2.02278
W-B, W-B, WHR	hsa-miR-17-5p:CCDC100:rs1047440	hsa-miR-17-5p	CCDC100	rs1047440	3443	3449	0.467879	0.496503	0.0286243	2.86243
W-B, W-B, WHR	hsa-miR-17:CEP120:rs1047440	hsa-miR-17	CEP120	rs1047440	3428	3450	0.557387	0.561857	0.00446957	0.446957
W-B, W-B, WHR	hsa-miR-130b-3p:CEP120:rs1047440	hsa-miR-130b-3p	CEP120	rs1047440	3441	3447	0.41744	0.441907	0.0244671	2.44671
W-B, W-B, WHR	hsa-miR-130b-3p:CCDC100:rs1047440	hsa-miR-130b-3p	CCDC100	rs1047440	3441	3447	0.41744	0.441907	0.0244671	2.44671
W-B, W-B, WHR	hsa-miR-130b:CEP120:rs1047440	hsa-miR-130b	CEP120	rs1047440	3428	3448	0.534471	0.5404	0.00592857	0.592857
W-B, W-B, WHR	hsa-miR-130a-3p:CEP120:rs1047440	hsa-miR-130a-3p	CEP120	rs1047440	3441	3447	0.41744	0.441907	0.0244671	2.44671
W-B, W-B, WHR	hsa-miR-130a-3p:CCDC100:rs1047440	hsa-miR-130a-3p	CCDC100	rs1047440	3441	3447	0.41744	0.441907	0.0244671	2.44671
W-B, W-B, WHR	hsa-miR-130a:CEP120:rs1047440	hsa-miR-130a	CEP120	rs1047440	3428	3448	0.534471	0.5404	0.00592857	0.592857
W-B, W-B, WHR	hsa-miR-106b-5p:CEP120:rs1047440	hsa-miR-106b-5p	CEP120	rs1047440	3443	3450	0.527715	0.551321	0.0236062	2.36063
W-B, W-B, WHR	hsa-miR-106b-5p:CCDC100:rs1047440	hsa-miR-106b-5p	CCDC100	rs1047440	3443	3449	0.467879	0.496503	0.0286243	2.86243
W-B, W-B, WHR	hsa-miR-106b:CEP120:rs1047440	hsa-miR-106b	CEP120	rs1047440	3430	3450	0.536305	0.541771	0.00546667	0.546667
W-B, W-B, WHR	hsa-miR-106a-5p:CEP120:rs1047440	hsa-miR-106a-5p	CEP120	rs1047440	3443	3450	0.527715	0.551321	0.0236062	2.36063
W-B, W-B, WHR	hsa-miR-106a-5p:CCDC100:rs1047440	hsa-miR-106a-5p	CCDC100	rs1047440	3443	3449	0.467879	0.496503	0.0286243	2.86243
W-B, W-B, WHR	hsa-miR-106a:CEP120:rs1047440	hsa-miR-106a	CEP120	rs1047440	3428	3450	0.557387	0.561857	0.00446957	0.446957
W-B, W-B, WHR	hsa-miR-106-5p:CEP120:rs1047440	hsa-miR-106-5p	CEP120	rs1047440	3443	3451	0.575111	0.595339	0.0202278	2.02278
W-B, W-B, WHR	hsa-miR-340:CEP120:rs12520233	hsa-miR-340	CEP120	rs12520233	3998	4023	0.499231	0.593862	0.0946308	9.46308
W-B, WHR	hsa-miR-98-5p:HMGA2:rs1042725	hsa-miR-98-5p	HMGA2	rs1042725	2726	2732	0.667709	0.672296	0.00458714	0.458714
W-B, WHR	hsa-miR-98:HMGA2:rs1042725	hsa-miR-98	HMGA2	rs1042725	2712	2733	0.804582	0.80615	0.00156818	0.156818
W-B, WHR	hsa-miR-543:HMGA2:rs1042725	hsa-miR-543	HMGA2	rs1042725	2733	2741	0.570222	0.568013	-0.00220889	-0.220889
W-B, WHR	hsa-miR-503:HMGA2:rs1042725	hsa-miR-503	HMGA2	rs1042725	2755	2779	0.58608	0.561264	-0.024816	-2.4816
W-B, WHR	hsa-miR-497:HMGA2:rs1042725	hsa-miR-497	HMGA2	rs1042725	2762	2779	0.610628	0.571056	-0.0395722	-3.95722
W-B, WHR	hsa-miR-4500:HMGA2:rs1042725	hsa-miR-4500	HMGA2	rs1042725	2726	2732	0.667709	0.672296	0.00458714	0.458714
W-B, WHR	hsa-miR-4458:HMGA2:rs1042725	hsa-miR-4458	HMGA2	rs1042725	2726	2732	0.667709	0.672296	0.00458714	0.458714
W-B, WHR	hsa-miR-424:HMGA2:rs1042725	hsa-miR-424	HMGA2	rs1042725	2758	2779	0.5689	0.535473	-0.0334273	-3.34273
W-B, WHR	hsa-miR-202-3p:HMGA2:rs1042725	hsa-miR-202-3p	HMGA2	rs1042725	2728	2733	0.653785	0.65719	0.003405	0.3405
W-B, WHR	hsa-miR-196b-5p:HMGA2:rs1042725	hsa-miR-196b-5p	HMGA2	rs1042725	2725	2731	0.662764	0.672009	0.00924429	0.924429
W-B, WHR	hsa-miR-196b:HMGA2:rs1042725	hsa-miR-196b	HMGA2	rs1042725	2711	2732	0.832264	0.833059	0.000795454	0.0795455
W-B, WHR	hsa-miR-196a-5p:HMGA2:rs1042725	hsa-miR-196a-5p	HMGA2	rs1042725	2725	2731	0.662764	0.672009	0.00924429	0.924429
W-B, WHR	hsa-miR-196a:HMGA2:rs1042725	hsa-miR-196a	HMGA2	rs1042725	2711	2732	0.832264	0.833059	0.000795454	0.0795455
W-B, WHR	hsa-miR-196-5p:HMGA2:rs1042725	hsa-miR-196-5p	HMGA2	rs1042725	2724	2731	0.658735	0.668296	0.00956125	0.956125
W-B, WHR	hsa-miR-195:HMGA2:rs1042725	hsa-miR-195	HMGA2	rs1042725	2760	2779	0.575905	0.53644	-0.039465	-3.9465
W-B, WHR	hsa-miR-181d-5p:HMGA2:rs1042725	hsa-miR-181d-5p	HMGA2	rs1042725	2733	2739	0.495389	0.506456	0.0110671	1.10671
W-B, WHR	hsa-miR-181d:HMGA2:rs1042725	hsa-miR-181d	HMGA2	rs1042725	2718	2740	0.68293	0.684935	0.00200435	0.200435
W-B, WHR	hsa-miR-181c-5p:HMGA2:rs1042725	hsa-miR-181c-5p	HMGA2	rs1042725	2733	2739	0.495389	0.506456	0.0110671	1.10671
W-B, WHR	hsa-miR-181c:HMGA2:rs1042725	hsa-miR-181c	HMGA2	rs1042725	2718	2740	0.68293	0.684935	0.00200435	0.200435
W-B, WHR	hsa-miR-181b-5p:HMGA2:rs1042725	hsa-miR-181b-5p	HMGA2	rs1042725	2733	2739	0.495389	0.506456	0.0110671	1.10671
W-B, WHR	hsa-miR-181b:HMGA2:rs1042725	hsa-miR-181b	HMGA2	rs1042725	2718	2740	0.68293	0.684935	0.00200435	0.200435
W-B, WHR	hsa-miR-181a-5p:HMGA2:rs1042725	hsa-miR-181a-5p	HMGA2	rs1042725	2733	2739	0.495389	0.506456	0.0110671	1.10671
W-B, WHR	hsa-miR-181a:HMGA2:rs1042725	hsa-miR-181a	HMGA2	rs1042725	2718	2740	0.68293	0.684935	0.00200435	0.200435
W-B, WHR	hsa-miR-16:HMGA2:rs1042725	hsa-miR-16	HMGA2	rs1042725	2755	2779	0.58608	0.561264	-0.024816	-2.4816
W-B, WHR	hsa-miR-15b:HMGA2:rs1042725	hsa-miR-15b	HMGA2	rs1042725	2758	2779	0.5689	0.535473	-0.0334273	-3.34273
W-B, WHR	hsa-miR-15a:HMGA2:rs1042725	hsa-miR-15a	HMGA2	rs1042725	2758	2779	0.5689	0.535473	-0.0334273	-3.34273
W-B, WHR	hsa-miR-107:HMGA2:rs1042725	hsa-miR-107	HMGA2	rs1042725	2755	2778	0.570496	0.544571	-0.025925	-2.5925
W-B, WHR	hsa-miR-103:HMGA2:rs1042725	hsa-miR-103	HMGA2	rs1042725	2755	2778	0.570496	0.544571	-0.025925	-2.5925
W-B, WHR	hsa-let-98-5p:HMGA2:rs1042725	hsa-let-98-5p	HMGA2	rs1042725	2725	2732	0.653311	0.659327	0.00601625	0.601625
W-B, WHR	hsa-let-7i-5p:HMGA2:rs1042725	hsa-let-7i-5p	HMGA2	rs1042725	2726	2732	0.667709	0.672296	0.00458714	0.458714
W-B, WHR	hsa-let-7i:HMGA2:rs1042725	hsa-let-7i	HMGA2	rs1042725	2712	2733	0.804582	0.80615	0.00156818	0.156818
W-B, WHR	hsa-let-7g-5p:HMGA2:rs1042725	hsa-let-7g-5p	HMGA2	rs1042725	2726	2732	0.667709	0.672296	0.00458714	0.458714
W-B, WHR	hsa-let-7g:HMGA2:rs1042725	hsa-let-7g	HMGA2	rs1042725	2712	2733	0.804582	0.80615	0.00156818	0.156818
W-B, WHR	hsa-let-7f-5p:HMGA2:rs1042725	hsa-let-7f-5p	HMGA2	rs1042725	2726	2732	0.667709	0.672296	0.00458714	0.458714
W-B, WHR	hsa-let-7f:HMGA2:rs1042725	hsa-let-7f	HMGA2	rs1042725	2714	2733	0.786845	0.788395	0.00155	0.155
W-B, WHR	hsa-let-7e-5p:HMGA2:rs1042725	hsa-let-7e-5p	HMGA2	rs1042725	2726	2732	0.667709	0.672296	0.00458714	0.458714
W-B, WHR	hsa-let-7e:HMGA2:rs1042725	hsa-let-7e	HMGA2	rs1042725	2714	2733	0.786845	0.788395	0.00155	0.155
W-B, WHR	hsa-let-7d-5p:HMGA2:rs1042725	hsa-let-7d-5p	HMGA2	rs1042725	2726	2732	0.667709	0.672296	0.00458714	0.458714
W-B, WHR	hsa-let-7d:HMGA2:rs1042725	hsa-let-7d	HMGA2	rs1042725	2714	2733	0.786845	0.788395	0.00155	0.155
W-B, WHR	hsa-let-7c-5p:HMGA2:rs1042725	hsa-let-7c-5p	HMGA2	rs1042725	2726	2732	0.667709	0.672296	0.00458714	0.458714
W-B, WHR	hsa-let-7c:HMGA2:rs1042725	hsa-let-7c	HMGA2	rs1042725	2711	2733	0.809609	0.811409	0.0018	0.18
W-B, WHR	hsa-let-7b-5p:HMGA2:rs1042725	hsa-let-7b-5p	HMGA2	rs1042725	2726	2732	0.667709	0.672296	0.00458714	0.458714
W-B, WHR	hsa-let-7b:HMGA2:rs1042725	hsa-let-7b	HMGA2	rs1042725	2714	2733	0.786845	0.788395	0.00155	0.155
W-B, WHR	hsa-let-7a-5p:HMGA2:rs1042725	hsa-let-7a-5p	HMGA2	rs1042725	2726	2732	0.667709	0.672296	0.00458714	0.458714
W-B, WHR	hsa-let-7a:HMGA2:rs1042725	hsa-let-7a	HMGA2	rs1042725	2714	2733	0.786845	0.788395	0.00155	0.155
W-B, WHR	hsa-let-7-5p:HMGA2:rs1042725	hsa-let-7-5p	HMGA2	rs1042725	2725	2732	0.653311	0.659327	0.00601625	0.601625
W-B, WHR	hsa-miR-199b-5p:LIN7C:rs6484306	hsa-miR-199b-5p	LIN7C	rs6484306	3163	3187	0.653148	0.641184	-0.011964	-1.1964
W-B, WHR	hsa-miR-199a-5p:LIN7C:rs6484306	hsa-miR-199a-5p	LIN7C	rs6484306	3163	3187	0.653148	0.641184	-0.011964	-1.1964
W-B, WHR, WHR, WHR	hsa-miR-497-5p:HMGA2:rs8756	hsa-miR-497-5p	HMGA2	rs8756	4130	4135	0.449065	0.402492	-0.0465733	-4.65733
W-B, WHR, WHR, WHR	hsa-miR-424-5p:HMGA2:rs8756	hsa-miR-424-5p	HMGA2	rs8756	4130	4135	0.449065	0.402492	-0.0465733	-4.65733
W-B, WHR, WHR, WHR	hsa-miR-379-5p:HMGA2:rs8756	hsa-miR-379-5p	HMGA2	rs8756	4158	4179	0.665205	0.644727	-0.0204773	-2.04773
W-B, WHR, WHR, WHR	hsa-miR-379:HMGA2:rs8756	hsa-miR-379	HMGA2	rs8756	4158	4179	0.665205	0.644727	-0.0204773	-2.04773
W-B, WHR, WHR, WHR	hsa-miR-212-3p:HMGA2:rs8756	hsa-miR-212-3p	HMGA2	rs8756	4118	4125	0.628905	0.641094	0.0121887	1.21887
W-B, WHR, WHR, WHR	hsa-miR-212:HMGA2:rs8756	hsa-miR-212	HMGA2	rs8756	4106	4126	0.454598	0.465561	0.0109633	1.09633
W-B, WHR, WHR, WHR	hsa-miR-195-5p:HMGA2:rs8756	hsa-miR-195-5p	HMGA2	rs8756	4130	4135	0.449065	0.402492	-0.0465733	-4.65733
W-B, WHR, WHR, WHR	hsa-miR-16-5p:HMGA2:rs8756	hsa-miR-16-5p	HMGA2	rs8756	4130	4135	0.449065	0.402492	-0.0465733	-4.65733
W-B, WHR, WHR, WHR	hsa-miR-15b-5p:HMGA2:rs8756	hsa-miR-15b-5p	HMGA2	rs8756	4130	4135	0.449065	0.402492	-0.0465733	-4.65733
W-B, WHR, WHR, WHR	hsa-miR-15a-5p:HMGA2:rs8756	hsa-miR-15a-5p	HMGA2	rs8756	4130	4135	0.449065	0.402492	-0.0465733	-4.65733
W-B, WHR, WHR, WHR	hsa-miR-145-5p:HMGA2:rs8756	hsa-miR-145-5p	HMGA2	rs8756	4140	4162	0.439504	0.440248	0.000743478	0.0743478
W-B, WHR, WHR, WHR	hsa-miR-145:HMGA2:rs8756	hsa-miR-145	HMGA2	rs8756	4140	4162	0.439504	0.440248	0.000743478	0.0743478
W-B, WHR, WHR, WHR	hsa-miR-132-3p:HMGA2:rs8756	hsa-miR-132-3p	HMGA2	rs8756	4118	4125	0.628905	0.641094	0.0121887	1.21887
W-B, WHR, WHR, WHR	hsa-miR-132:HMGA2:rs8756	hsa-miR-132	HMGA2	rs8756	4104	4126	0.433778	0.442983	0.00920478	0.920478
WHR	hsa-miR-376c-3p:ADCY9:rs1045475	hsa-miR-376c-3p	ADCY9	rs1045475	5080	5088	0.68329	0.701122	0.0178322	1.78322
WHR	hsa-miR-376c:ADCY9:rs1045475	hsa-miR-376c	ADCY9	rs1045475	5067	5087	0.691529	0.682562	-0.00896667	-0.896667
WHR	hsa-miR-218:ADCY9:rs1045475	hsa-miR-218	ADCY9	rs1045475	5075	5094	0.67187	0.6855	0.01363	1.363
WHR	hsa-miR-200a-3p:ADCY9:rs1045475	hsa-miR-200a-3p	ADCY9	rs1045475	5040	5062	0.682661	0.674304	-0.00835652	-0.835652
WHR	hsa-miR-200a:ADCY9:rs1045475	hsa-miR-200a	ADCY9	rs1045475	5040	5062	0.682661	0.674304	-0.00835652	-0.835652
WHR	hsa-miR-141-3p:ADCY9:rs1045475	hsa-miR-141-3p	ADCY9	rs1045475	5043	5062	0.65404	0.64314	-0.0109	-1.09
WHR	hsa-miR-141:ADCY9:rs1045475	hsa-miR-141	ADCY9	rs1045475	5043	5062	0.65404	0.64314	-0.0109	-1.09
WHR	hsa-let-7e-5p:ADCY9:rs1045475	hsa-let-7e-5p	ADCY9	rs1045475	5073	5078	0.740497	0.706158	-0.0343383	-3.43383
WHR	hsa-miR-376c-3p:ADCY9:rs1045476	hsa-miR-376c-3p	ADCY9	rs1045476	5080	5088	0.68329	0.681754	-0.00153556	-0.153556
WHR	hsa-miR-376c:ADCY9:rs1045476	hsa-miR-376c	ADCY9	rs1045476	5067	5087	0.691529	0.6749	-0.0166286	-1.66286
WHR	hsa-miR-218-5p:ADCY9:rs1045476	hsa-miR-218-5p	ADCY9	rs1045476	5087	5093	0.604761	0.598997	-0.00576429	-0.576429
WHR	hsa-miR-218:ADCY9:rs1045476	hsa-miR-218	ADCY9	rs1045476	5075	5094	0.67187	0.66622	-0.00565	-0.565
WHR	hsa-miR-200a-3p:ADCY9:rs1045476	hsa-miR-200a-3p	ADCY9	rs1045476	5040	5062	0.682661	0.682483	-0.000178261	-0.0178261
WHR	hsa-miR-200a:ADCY9:rs1045476	hsa-miR-200a	ADCY9	rs1045476	5040	5062	0.682661	0.682483	-0.000178261	-0.0178261
WHR	hsa-miR-141-3p:ADCY9:rs1045476	hsa-miR-141-3p	ADCY9	rs1045476	5043	5062	0.65404	0.650595	-0.003445	-0.3445
WHR	hsa-miR-141:ADCY9:rs1045476	hsa-miR-141	ADCY9	rs1045476	5043	5062	0.65404	0.650595	-0.003445	-0.3445
WHR	hsa-let-7e-5p:ADCY9:rs1045476	hsa-let-7e-5p	ADCY9	rs1045476	5073	5078	0.740497	0.729947	-0.01055	-1.055
WHR	hsa-miR-203:PLXND1:rs1052883	hsa-miR-203	PLXND1	rs1052883	6464	6486	0.614043	0.6152	0.00115652	0.115652
WHR	hsa-miR-410-3p:PLXND1:rs1052910	hsa-miR-410-3p	PLXND1	rs1052910	6729	6735	0.816559	0.787246	-0.0293129	-2.93129
WHR	hsa-miR-410:PLXND1:rs1052910	hsa-miR-410	PLXND1	rs1052910	6715	6735	0.729157	0.725348	-0.00380952	-0.380952
WHR	hsa-miR-340-5p:PLXND1:rs1052910	hsa-miR-340-5p	PLXND1	rs1052910	6712	6734	0.665543	0.663174	-0.00236957	-0.236957
WHR	hsa-miR-340:PLXND1:rs1052910	hsa-miR-340	PLXND1	rs1052910	6712	6734	0.665543	0.663174	-0.00236957	-0.236957
WHR	hsa-miR-320d:PLXND1:rs1052910	hsa-miR-320d	PLXND1	rs1052910	6712	6730	0.632468	0.640647	0.00817895	0.817895
WHR	hsa-miR-320c:PLXND1:rs1052910	hsa-miR-320c	PLXND1	rs1052910	6711	6730	0.615425	0.62349	0.008065	0.8065
WHR	hsa-miR-320b:PLXND1:rs1052910	hsa-miR-320b	PLXND1	rs1052910	6709	6730	0.594473	0.602	0.00752727	0.752727
WHR	hsa-miR-320a:PLXND1:rs1052910	hsa-miR-320a	PLXND1	rs1052910	6709	6730	0.594473	0.602	0.00752727	0.752727
WHR	hsa-miR-27b-3p:PLXND1:rs1052910	hsa-miR-27b-3p	PLXND1	rs1052910	6758	6765	0.490563	0.494081	0.00351875	0.351875
WHR	hsa-miR-27b:PLXND1:rs1052910	hsa-miR-27b	PLXND1	rs1052910	6745	6765	0.644648	0.587738	-0.0569095	-5.69095
WHR	hsa-miR-27a-3p:PLXND1:rs1052910	hsa-miR-27a-3p	PLXND1	rs1052910	6758	6765	0.490563	0.494081	0.00351875	0.351875
WHR	hsa-miR-27a:PLXND1:rs1052910	hsa-miR-27a	PLXND1	rs1052910	6745	6765	0.644648	0.587738	-0.0569095	-5.69095
WHR	hsa-miR-27-3p:PLXND1:rs1052910	hsa-miR-27-3p	PLXND1	rs1052910	6758	6766	0.537879	0.517291	-0.0205878	-2.05878
WHR	hsa-miR-132-3p:PLXND1:rs1052910	hsa-miR-132-3p	PLXND1	rs1052910	6758	6763	0.359758	0.379028	0.01927	1.927
WHR	hsa-miR-128-3p:PLXND1:rs1052910	hsa-miR-128-3p	PLXND1	rs1052910	6758	6765	0.490563	0.494081	0.00351875	0.351875
WHR	hsa-miR-107:PLXND1:rs1052910	hsa-miR-107	PLXND1	rs1052910	6751	6773	0.608252	0.560891	-0.0473609	-4.73609
WHR	hsa-miR-103a-3p:PLXND1:rs1052910	hsa-miR-103a-3p	PLXND1	rs1052910	6751	6773	0.608252	0.560891	-0.0473609	-4.73609
WHR	hsa-miR-103:PLXND1:rs1052910	hsa-miR-103	PLXND1	rs1052910	6751	6773	0.608252	0.560891	-0.0473609	-4.73609
WHR	hsa-miR-153:MON2:rs1056340	hsa-miR-153	MON2	rs1056340	7398	7419	0.610255	0.618673	0.00841818	0.841818
WHR	hsa-miR-873-5p:SETD1A:rs11076	hsa-miR-873-5p	SETD1A	rs11076	5964	5969	0.405237	0.472323	0.0670867	6.70867
WHR	hsa-miR-485-5p:SETD1A:rs11076	hsa-miR-485-5p	SETD1A	rs11076	5975	5980	0.560375	0.56096	0.000585	0.0585
WHR	hsa-miR-4500:SETD1A:rs11076	hsa-miR-4500	SETD1A	rs11076	5981	5986	0.155188	0.13144	-0.023748	-2.3748
WHR	hsa-miR-4458:SETD1A:rs11076	hsa-miR-4458	SETD1A	rs11076	5981	5986	0.155188	0.13144	-0.023748	-2.3748
WHR	hsa-miR-22-3p:SETD1A:rs11076	hsa-miR-22-3p	SETD1A	rs11076	5960	5979	0.439052	0.443138	0.004086	0.4086
WHR	hsa-miR-22:SETD1A:rs11076	hsa-miR-22	SETD1A	rs11076	5960	5979	0.439052	0.443138	0.004086	0.4086
WHR	hsa-let-7d-5p:SETD1A:rs11076	hsa-let-7d-5p	SETD1A	rs11076	5981	5986	0.155188	0.13144	-0.023748	-2.3748
WHR	hsa-miR-4262:TMCC1:rs1136553	hsa-miR-4262	TMCC1	rs1136553	5183	5189	0.343606	0.272494	-0.0711114	-7.11114
WHR	hsa-miR-181d-5p:TMCC1:rs1136553	hsa-miR-181d-5p	TMCC1	rs1136553	5183	5189	0.343606	0.272494	-0.0711114	-7.11114
WHR	hsa-miR-181d:TMCC1:rs1136553	hsa-miR-181d	TMCC1	rs1136553	5168	5190	0.556739	0.515809	-0.0409304	-4.09304
WHR	hsa-miR-181c-5p:TMCC1:rs1136553	hsa-miR-181c-5p	TMCC1	rs1136553	5183	5189	0.343606	0.272494	-0.0711114	-7.11114
WHR	hsa-miR-181c:TMCC1:rs1136553	hsa-miR-181c	TMCC1	rs1136553	5169	5190	0.54335	0.495423	-0.0479273	-4.79273
WHR	hsa-miR-181b-5p:TMCC1:rs1136553	hsa-miR-181b-5p	TMCC1	rs1136553	5183	5189	0.343606	0.272494	-0.0711114	-7.11114
WHR	hsa-miR-181b:TMCC1:rs1136553	hsa-miR-181b	TMCC1	rs1136553	5168	5190	0.556739	0.515809	-0.0409304	-4.09304
WHR	hsa-miR-181a-5p:TMCC1:rs1136553	hsa-miR-181a-5p	TMCC1	rs1136553	5183	5189	0.343606	0.272494	-0.0711114	-7.11114
WHR	hsa-miR-181a:TMCC1:rs1136553	hsa-miR-181a	TMCC1	rs1136553	5168	5190	0.556739	0.515809	-0.0409304	-4.09304
WHR	hsa-miR-181-5p:TMCC1:rs1136553	hsa-miR-181-5p	TMCC1	rs1136553	5183	5190	0.324367	0.258215	-0.0661525	-6.61525
WHR	hsa-miR-371-5p:PLXND1:rs11920311	hsa-miR-371-5p	PLXND1	rs11920311	5818	5825	0.544247	0.620106	0.0758588	7.58587
WHR	hsa-miR-218-5p:PLXND1:rs11920311	hsa-miR-218-5p	PLXND1	rs11920311	5811	5818	0.845209	0.792223	-0.0529862	-5.29863
WHR	hsa-miR-504:BAP1:rs123598	hsa-miR-504	BAP1	rs123598	2852	2875	0.4854	0.480013	-0.0053875	-0.53875
WHR	hsa-miR-137:SEZ6L2:rs12917712	hsa-miR-137	SEZ6L2	rs12917712	3773	3781	0.468198	0.468826	0.000627778	0.0627778
WHR	hsa-miR-760:STX1B:rs13708	hsa-miR-760	STX1B	rs13708	4455	4463	0.410507	0.408774	-0.00173222	-0.173222
WHR	hsa-miR-665:STX1B:rs13708	hsa-miR-665	STX1B	rs13708	4433	4440	0.29288	0.292985	0.000105	0.0105
WHR	hsa-miR-296-5p:STX1B:rs13708	hsa-miR-296-5p	STX1B	rs13708	4449	4457	0.419946	0.420548	0.000602222	0.0602222
WHR	hsa-miR-129-5p:NF1:rs1800845	hsa-miR-129-5p	NF1	rs1800845	11171	11191	0.656995	0.651605	-0.00539048	-0.539048
WHR	hsa-miR-4306:HOXC13:rs1822437	hsa-miR-4306	HOXC13	rs1822437	2195	2200	0.605783	0.607225	0.00144167	0.144167
WHR	hsa-miR-206:HOXC13:rs1822437	hsa-miR-206	HOXC13	rs1822437	2175	2197	0.546313	0.54787	0.00155652	0.155652
WHR	hsa-miR-129-5p:HOXC13:rs1822437	hsa-miR-129-5p	HOXC13	rs1822437	2131	2151	0.504671	0.431233	-0.0734381	-7.34381
WHR	hsa-miR-127-3p:HOXC13:rs1822437	hsa-miR-127-3p	HOXC13	rs1822437	2136	2157	0.489291	0.479045	-0.0102455	-1.02455
WHR	hsa-miR-107:HOXC13:rs1822437	hsa-miR-107	HOXC13	rs1822437	2163	2186	0.539929	0.621517	0.0815875	8.15875
WHR	hsa-miR-103a-3p:HOXC13:rs1822437	hsa-miR-103a-3p	HOXC13	rs1822437	2163	2186	0.539929	0.621517	0.0815875	8.15875
WHR	hsa-miR-103:HOXC13:rs1822437	hsa-miR-103	HOXC13	rs1822437	2163	2186	0.539929	0.621517	0.0815875	8.15875
WHR	hsa-miR-1:HOXC13:rs1822437	hsa-miR-1	HOXC13	rs1822437	2175	2197	0.546313	0.54787	0.00155652	0.155652
WHR	hsa-miR-590-3p:CEP120:rs2303719	hsa-miR-590-3p	CEP120	rs2303719	3151	3171	0.603871	0.603248	-0.000623809	-0.062381
WHR	hsa-miR-4500:CEP120:rs2303719	hsa-miR-4500	CEP120	rs2303719	3135	3140	0.42766	0.302953	-0.124707	-12.4707
WHR	hsa-miR-4458:CEP120:rs2303719	hsa-miR-4458	CEP120	rs2303719	3135	3140	0.42766	0.302953	-0.124707	-12.4707
WHR	hsa-miR-340-5p:CEP120:rs2303719	hsa-miR-340-5p	CEP120	rs2303719	3126	3131	0.44256	0.435872	-0.00668833	-0.668833
WHR	hsa-let-7i-5p:CEP120:rs2303719	hsa-let-7i-5p	CEP120	rs2303719	3135	3140	0.42766	0.302953	-0.124707	-12.4707
WHR	hsa-let-7g-5p:CEP120:rs2303719	hsa-let-7g-5p	CEP120	rs2303719	3135	3140	0.42766	0.302953	-0.124707	-12.4707
WHR	hsa-let-7f-5p:CEP120:rs2303719	hsa-let-7f-5p	CEP120	rs2303719	3135	3140	0.42766	0.302953	-0.124707	-12.4707
WHR	hsa-let-7e-5p:CEP120:rs2303719	hsa-let-7e-5p	CEP120	rs2303719	3135	3140	0.42766	0.302953	-0.124707	-12.4707
WHR	hsa-let-7d-5p:CEP120:rs2303719	hsa-let-7d-5p	CEP120	rs2303719	3135	3140	0.42766	0.302953	-0.124707	-12.4707
WHR	hsa-let-7c-5p:CEP120:rs2303719	hsa-let-7c-5p	CEP120	rs2303719	3135	3140	0.42766	0.302953	-0.124707	-12.4707
WHR	hsa-let-7b-5p:CEP120:rs2303719	hsa-let-7b-5p	CEP120	rs2303719	3135	3140	0.42766	0.302953	-0.124707	-12.4707
WHR	hsa-let-7a-5p:CEP120:rs2303719	hsa-let-7a-5p	CEP120	rs2303719	3135	3140	0.42766	0.302953	-0.124707	-12.4707
WHR	hsa-miR-503-5p:HOXC13:rs4759058	hsa-miR-503-5p	HOXC13	rs4759058	1136	1152	0.874435	0.789782	-0.0846529	-8.46529
WHR	hsa-miR-503:HOXC13:rs4759058	hsa-miR-503	HOXC13	rs4759058	1136	1152	0.874435	0.789782	-0.0846529	-8.46529
WHR	hsa-miR-143-3p:HOXC13:rs4759058	hsa-miR-143-3p	HOXC13	rs4759058	1104	1124	0.618662	0.637962	0.0193	1.93
WHR	hsa-miR-143:HOXC13:rs4759058	hsa-miR-143	HOXC13	rs4759058	1104	1124	0.618662	0.637962	0.0193	1.93
WHR	hsa-miR-590-3p:NF1:rs7406983	hsa-miR-590-3p	NF1	rs7406983	11080	11085	0.740353	0.704667	-0.0356867	-3.56867
WHR	hsa-miR-329-3p:NF1:rs7406983	hsa-miR-329-3p	NF1	rs7406983	11099	11123	0.588232	0.67006	0.081828	8.1828
WHR	hsa-miR-329:NF1:rs7406983	hsa-miR-329	NF1	rs7406983	11099	11123	0.588232	0.67006	0.081828	8.1828
WHR	hsa-miR-544:EVI2A:rs7505	hsa-miR-544	EVI2A	rs7505	1583	1605	0.520687	0.521339	0.000652174	0.0652174
WHR	hsa-miR-27b:EVI2A:rs7505	hsa-miR-27b	EVI2A	rs7505	1552	1569	0.520709	0.502756	-0.0179533	-1.79533
WHR	hsa-miR-27a:EVI2A:rs7505	hsa-miR-27a	EVI2A	rs7505	1552	1569	0.520709	0.502756	-0.0179533	-1.79533
WHR	hsa-miR-138:EVI2A:rs7505	hsa-miR-138	EVI2A	rs7505	1596	1616	0.423354	0.419424	-0.00392952	-0.392952
WHR	hsa-miR-340:TFAP2B:rs7769978	hsa-miR-340	TFAP2B	rs7769978	5663	5684	0.4944	0.489859	-0.00454091	-0.454091
WHR	hsa-miR-186-5p:TFAP2B:rs7769978	hsa-miR-186-5p	TFAP2B	rs7769978	5674	5681	0.436329	0.436557	0.00022875	0.022875
WHR	hsa-miR-186:TFAP2B:rs7769978	hsa-miR-186	TFAP2B	rs7769978	5660	5681	0.498236	0.492709	-0.00552727	-0.552727
WHR	hsa-miR-142-5p:TFAP2B:rs7769978	hsa-miR-142-5p	TFAP2B	rs7769978	5676	5683	0.416069	0.418309	0.00224	0.224
WHR	hsa-miR-487b:HSD3B7:rs9938550	hsa-miR-487b	HSD3B7	rs9938550	855	877	0.54637	0.546996	0.000626087	0.0626087
WHR, WHR	hsa-miR-495-3p:TNFAIP8:rs11064	hsa-miR-495-3p	TNFAIP8	rs11064	2677	2698	0.431524	0.430661	-0.000863182	-0.0863182
WHR, WHR	hsa-miR-495:TNFAIP8:rs11064	hsa-miR-495	TNFAIP8	rs11064	2677	2698	0.431524	0.430661	-0.000863182	-0.0863182
WHR, WHR	hsa-miR-455-5p:TNFAIP8:rs11064	hsa-miR-455-5p	TNFAIP8	rs11064	2700	2707	0.38374	0.389911	0.00617125	0.617125
WHR, WHR	hsa-miR-200a-3p:TNFAIP8:rs11064	hsa-miR-200a-3p	TNFAIP8	rs11064	2670	2693	0.488821	0.491988	0.00316667	0.316667
WHR, WHR	hsa-miR-200a:TNFAIP8:rs11064	hsa-miR-200a	TNFAIP8	rs11064	2670	2693	0.488821	0.491988	0.00316667	0.316667
WHR, WHR	hsa-miR-141-3p:TNFAIP8:rs11064	hsa-miR-141-3p	TNFAIP8	rs11064	2670	2693	0.488821	0.491988	0.00316667	0.316667
WHR, WHR	hsa-miR-141:TNFAIP8:rs11064	hsa-miR-141	TNFAIP8	rs11064	2670	2693	0.488821	0.491988	0.00316667	0.316667
WHR, WHR	hsa-miR-506-3p:HOXA11AS:rs17427875	hsa-miR-506-3p	HOXA11AS	rs17427875	496	516	0.467703	0.466675	-0.0010281	-0.10281
WHR, WHR	hsa-miR-506:HOXA11AS:rs17427875	hsa-miR-506	HOXA11AS	rs17427875	496	516	0.467703	0.466675	-0.0010281	-0.10281
WHR, WHR	hsa-miR-184:HOXA11AS:rs17427875	hsa-miR-184	HOXA11AS	rs17427875	502	522	0.585657	0.584457	-0.0012	-0.12
WHR, WHR	hsa-miR-124-3p:HOXA11AS:rs17427875	hsa-miR-124-3p	HOXA11AS	rs17427875	496	516	0.467703	0.466675	-0.0010281	-0.10281
WHR, WHR	hsa-miR-124:HOXA11AS:rs17427875	hsa-miR-124	HOXA11AS	rs17427875	496	516	0.467703	0.466675	-0.0010281	-0.10281
WHR, WHR	hsa-miR-542-3p:ITPR2:rs2570	hsa-miR-542-3p	ITPR2	rs2570	9036	9057	0.563823	0.561473	-0.00235	-0.235
WHR, WHR	hsa-miR-139-5p:ITPR2:rs2570	hsa-miR-139-5p	ITPR2	rs2570	9027	9050	0.640871	0.624042	-0.0168292	-1.68292
WHR, WHR	hsa-miR-142-3p:TFAP2B:rs2817419	hsa-miR-142-3p	TFAP2B	rs2817419	3308	3332	0.510128	0.448756	-0.061372	-6.1372
WHR, WHR	hsa-miR-491-5p:C10orf26:rs284854	hsa-miR-491-5p	C10orf26	rs284854	2602	2623	0.763191	0.760132	-0.00305909	-0.305909
WHR, WHR	hsa-miR-4306:C10orf26:rs284857	hsa-miR-4306	C10orf26	rs284857	2130	2135	0.27549	0.285452	0.00996167	0.996167
WHR, WHR	hsa-miR-503-5p:C10orf26:rs284858	hsa-miR-503-5p	C10orf26	rs284858	2001	2023	0.477074	0.488857	0.0117826	1.17826
WHR, WHR	hsa-miR-497-5p:C10orf26:rs284858	hsa-miR-497-5p	C10orf26	rs284858	2003	2023	0.45925	0.471727	0.0124767	1.24767
WHR, WHR	hsa-miR-424-5p:C10orf26:rs284858	hsa-miR-424-5p	C10orf26	rs284858	2002	2023	0.467032	0.481241	0.0142091	1.42091
WHR, WHR	hsa-miR-302c-5p:C10orf26:rs284858	hsa-miR-302c-5p	C10orf26	rs284858	2004	2025	0.413544	0.431044	0.0175005	1.75005
WHR, WHR	hsa-miR-24-3p:C10orf26:rs284858	hsa-miR-24-3p	C10orf26	rs284858	2007	2028	0.414695	0.43193	0.0172345	1.72345
WHR, WHR	hsa-miR-196b-5p:C10orf26:rs284858	hsa-miR-196b-5p	C10orf26	rs284858	1997	2017	0.440158	0.445711	0.00555381	0.555381
WHR, WHR	hsa-miR-196a-5p:C10orf26:rs284858	hsa-miR-196a-5p	C10orf26	rs284858	1997	2017	0.440158	0.445711	0.00555381	0.555381
WHR, WHR	hsa-miR-16-5p:C10orf26:rs284858	hsa-miR-16-5p	C10orf26	rs284858	2002	2023	0.467032	0.481241	0.0142091	1.42091
WHR, WHR	hsa-miR-15b-5p:C10orf26:rs284858	hsa-miR-15b-5p	C10orf26	rs284858	2002	2023	0.467032	0.481241	0.0142091	1.42091
WHR, WHR	hsa-miR-149-5p:C10orf26:rs284858	hsa-miR-149-5p	C10orf26	rs284858	2008	2030	0.454083	0.475791	0.0217087	2.17087
WHR, WHR	hsa-miR-149:C10orf26:rs284858	hsa-miR-149	C10orf26	rs284858	2008	2030	0.454083	0.475791	0.0217087	2.17087
WHR, WHR	hsa-miR-103a-3p:C10orf26:rs284858	hsa-miR-103a-3p	C10orf26	rs284858	2000	2022	0.485539	0.495417	0.00987826	0.987826
WHR, WHR	hsa-miR-590-3p:ZNRF3:rs3178915	hsa-miR-590-3p	ZNRF3	rs3178915	6403	6422	0.502255	0.50542	0.003165	0.3165
WHR, WHR	hsa-miR-520e:ZNRF3:rs3178915	hsa-miR-520e	ZNRF3	rs3178915	6425	6445	0.575852	0.575876	2.38095e-05	0.00238095
WHR, WHR	hsa-miR-520d-3p:ZNRF3:rs3178915	hsa-miR-520d-3p	ZNRF3	rs3178915	6424	6445	0.585564	0.585427	-0.000136364	-0.0136364
WHR, WHR	hsa-miR-520c-3p:ZNRF3:rs3178915	hsa-miR-520c-3p	ZNRF3	rs3178915	6424	6445	0.585564	0.585427	-0.000136364	-0.0136364
WHR, WHR	hsa-miR-520b:ZNRF3:rs3178915	hsa-miR-520b	ZNRF3	rs3178915	6425	6445	0.575852	0.575876	2.38095e-05	0.00238095
WHR, WHR	hsa-miR-520a-3p:ZNRF3:rs3178915	hsa-miR-520a-3p	ZNRF3	rs3178915	6424	6445	0.585564	0.585427	-0.000136364	-0.0136364
WHR, WHR	hsa-miR-455-5p:ZNRF3:rs3178915	hsa-miR-455-5p	ZNRF3	rs3178915	6388	6413	0.527827	0.529635	0.00180769	0.180769
WHR, WHR	hsa-miR-4295:ZNRF3:rs3178915	hsa-miR-4295	ZNRF3	rs3178915	6406	6411	0.363548	0.39019	0.0266417	2.66417
WHR, WHR	hsa-miR-373:ZNRF3:rs3178915	hsa-miR-373	ZNRF3	rs3178915	6423	6445	0.595139	0.59483	-0.000308696	-0.0308696
WHR, WHR	hsa-miR-372:ZNRF3:rs3178915	hsa-miR-372	ZNRF3	rs3178915	6420	6445	0.592904	0.592773	-0.000130769	-0.0130769
WHR, WHR	hsa-miR-302d:ZNRF3:rs3178915	hsa-miR-302d	ZNRF3	rs3178915	6423	6445	0.595139	0.59483	-0.000308696	-0.0308696
WHR, WHR	hsa-miR-302c:ZNRF3:rs3178915	hsa-miR-302c	ZNRF3	rs3178915	6423	6445	0.595139	0.59483	-0.000308696	-0.0308696
WHR, WHR	hsa-miR-302b:ZNRF3:rs3178915	hsa-miR-302b	ZNRF3	rs3178915	6423	6445	0.595139	0.59483	-0.000308696	-0.0308696
WHR, WHR	hsa-miR-302a:ZNRF3:rs3178915	hsa-miR-302a	ZNRF3	rs3178915	6423	6445	0.595139	0.59483	-0.000308696	-0.0308696
WHR, WHR	hsa-miR-203a:ZNRF3:rs3178915	hsa-miR-203a	ZNRF3	rs3178915	6412	6417	0.696832	0.696643	-0.000188333	-0.0188333
WHR, WHR	hsa-miR-410:ITPR2:rs4654	hsa-miR-410	ITPR2	rs4654	10705	10725	0.474289	0.4796	0.00531095	0.531095
WHR, WHR	hsa-miR-135b:ITPR2:rs4654	hsa-miR-135b	ITPR2	rs4654	10694	10714	0.444546	0.484538	0.0399919	3.99919
WHR, WHR	hsa-miR-135a:ITPR2:rs4654	hsa-miR-135a	ITPR2	rs4654	10694	10714	0.444546	0.484538	0.0399919	3.99919
WHR, WHR	hsa-miR-339-5p:ZNRF3:rs4823007	hsa-miR-339-5p	ZNRF3	rs4823007	5634	5658	0.550252	0.568708	0.018456	1.8456
WHR, WHR, WHR	hsa-miR-96-5p:TNFAIP8:rs1045241	hsa-miR-96-5p	TNFAIP8	rs1045241	2554	2560	0.486141	0.480663	-0.00547857	-0.547857
WHR, WHR, WHR	hsa-miR-96:TNFAIP8:rs1045241	hsa-miR-96	TNFAIP8	rs1045241	2537	2560	0.582287	0.584583	0.00229583	0.229583
WHR, WHR, WHR	hsa-miR-182-5p:TNFAIP8:rs1045241	hsa-miR-182-5p	TNFAIP8	rs1045241	2552	2560	0.585398	0.581509	-0.00388889	-0.388889
WHR, WHR, WHR	hsa-miR-182:TNFAIP8:rs1045241	hsa-miR-182	TNFAIP8	rs1045241	2537	2560	0.582287	0.584583	0.00229583	0.229583
WHR, WHR, WHR	hsa-miR-1271-5p:TNFAIP8:rs1045241	hsa-miR-1271-5p	TNFAIP8	rs1045241	2553	2560	0.537411	0.532809	-0.0046025	-0.46025
WHR, WHR, WHR	hsa-miR-1271:TNFAIP8:rs1045241	hsa-miR-1271	TNFAIP8	rs1045241	2539	2560	0.553159	0.555264	0.00210455	0.210455
WHR, WHR, WHR	hsa-miR-520e:ZNRF3:rs12321	hsa-miR-520e	ZNRF3	rs12321	6583	6588	0.464505	0.441668	-0.0228367	-2.28367
WHR, WHR, WHR	hsa-miR-382-5p:ZNRF3:rs12321	hsa-miR-382-5p	ZNRF3	rs12321	6550	6558	0.697719	0.686178	-0.0115411	-1.15411
WHR, WHR, WHR	hsa-miR-382:ZNRF3:rs12321	hsa-miR-382	ZNRF3	rs12321	6539	6558	0.620645	0.63091	0.010265	1.0265
WHR, WHR, WHR	hsa-miR-361-5p:ZNRF3:rs12321	hsa-miR-361-5p	ZNRF3	rs12321	6552	6574	0.445378	0.527996	0.0826174	8.26174
WHR, WHR, WHR	hsa-miR-302e:ZNRF3:rs12321	hsa-miR-302e	ZNRF3	rs12321	6583	6588	0.464505	0.441668	-0.0228367	-2.28367
WHR, WHR, WHR	hsa-miR-203a-3p.1:ZNRF3:rs12321	hsa-miR-203a-3p.1	ZNRF3	rs12321	6584	6592	0.453772	0.447613	-0.00615889	-0.615889
WHR, WHR, WHR	hsa-miR-203a:ZNRF3:rs12321	hsa-miR-203a	ZNRF3	rs12321	6586	6592	0.468657	0.467476	-0.00118143	-0.118143
WHR, WHR, WHR	hsa-miR-203:ZNRF3:rs12321	hsa-miR-203	ZNRF3	rs12321	6572	6593	0.43521	0.424795	-0.0104141	-1.04141
WHR, WHR, WHR	hsa-miR-146b-5p:ZNRF3:rs12321	hsa-miR-146b-5p	ZNRF3	rs12321	6591	6612	0.519541	0.5272	0.00765909	0.765909
WHR, WHR, WHR	hsa-miR-146a:ZNRF3:rs12321	hsa-miR-146a	ZNRF3	rs12321	6591	6612	0.519541	0.5272	0.00765909	0.765909
WHR, WHR, WHR	hsa-miR-144-3p:ZNRF3:rs12321	hsa-miR-144-3p	ZNRF3	rs12321	6566	6571	0.485335	0.714918	0.229583	22.9583
WHR, WHR, WHR	hsa-miR-7-5p:ADCY9:rs2531993	hsa-miR-7-5p	ADCY9	rs2531993	6108	6113	0.432782	0.49988	0.0670983	6.70983
WHR, WHR, WHR	hsa-miR-590-3p:EVI2B:rs3087591	hsa-miR-590-3p	EVI2B	rs3087591	1820	1839	0.461448	0.462856	0.0014085	0.14085
WHR, WHR, WHR	hsa-miR-197:EVI2B:rs3087591	hsa-miR-197	EVI2B	rs3087591	1825	1846	0.563082	0.562382	-0.0007	-0.07
WHR, WHR, WHR	hsa-miR-190b:EVI2B:rs3087591	hsa-miR-190b	EVI2B	rs3087591	1766	1789	0.719629	0.719554	-7.5e-05	-0.0075
WHR, WHR, WHR	hsa-miR-190:EVI2B:rs3087591	hsa-miR-190	EVI2B	rs3087591	1768	1789	0.700923	0.700845	-7.72727e-05	-0.00772727
WHR, WHR, WHR	hsa-miR-506-3p:TNFAIP8:rs3203922	hsa-miR-506-3p	TNFAIP8	rs3203922	2270	2290	0.724852	0.709829	-0.0150238	-1.50238
WHR, WHR, WHR	hsa-miR-506:TNFAIP8:rs3203922	hsa-miR-506	TNFAIP8	rs3203922	2270	2290	0.724852	0.709829	-0.0150238	-1.50238
WHR, WHR, WHR	hsa-miR-381-3p:TNFAIP8:rs3203922	hsa-miR-381-3p	TNFAIP8	rs3203922	2275	2294	0.75875	0.748275	-0.010475	-1.0475
WHR, WHR, WHR	hsa-miR-381:TNFAIP8:rs3203922	hsa-miR-381	TNFAIP8	rs3203922	2275	2294	0.75875	0.748275	-0.010475	-1.0475
WHR, WHR, WHR	hsa-miR-371a-5p:TNFAIP8:rs3203922	hsa-miR-371a-5p	TNFAIP8	rs3203922	2239	2258	0.53027	0.564625	0.034355	3.4355
WHR, WHR, WHR	hsa-miR-371-5p:TNFAIP8:rs3203922	hsa-miR-371-5p	TNFAIP8	rs3203922	2239	2258	0.53027	0.564625	0.034355	3.4355
WHR, WHR, WHR	hsa-miR-300:TNFAIP8:rs3203922	hsa-miR-300	TNFAIP8	rs3203922	2274	2294	0.7514	0.738138	-0.0132619	-1.32619
WHR, WHR, WHR	hsa-miR-23b-3p:TNFAIP8:rs3203922	hsa-miR-23b-3p	TNFAIP8	rs3203922	2233	2253	0.519781	0.551833	0.0320524	3.20524
WHR, WHR, WHR	hsa-miR-23b:TNFAIP8:rs3203922	hsa-miR-23b	TNFAIP8	rs3203922	2233	2253	0.519781	0.551833	0.0320524	3.20524
WHR, WHR, WHR	hsa-miR-23a-3p:TNFAIP8:rs3203922	hsa-miR-23a-3p	TNFAIP8	rs3203922	2233	2253	0.519781	0.551833	0.0320524	3.20524
WHR, WHR, WHR	hsa-miR-23a:TNFAIP8:rs3203922	hsa-miR-23a	TNFAIP8	rs3203922	2233	2253	0.519781	0.551833	0.0320524	3.20524
WHR, WHR, WHR	hsa-miR-124-3p:TNFAIP8:rs3203922	hsa-miR-124-3p	TNFAIP8	rs3203922	2271	2290	0.73068	0.712	-0.01868	-1.868
WHR, WHR, WHR	hsa-miR-124:TNFAIP8:rs3203922	hsa-miR-124	TNFAIP8	rs3203922	2271	2290	0.73068	0.712	-0.01868	-1.868
WHR, WHR, WHR	hsa-miR-365:C10orf32:rs4917985	hsa-miR-365	C10orf32	rs4917985	1781	1802	0.582395	0.5831	0.000704545	0.0704545
WHR, WHR, WHR	hsa-miR-155:C10orf32:rs4917985	hsa-miR-155	C10orf32	rs4917985	1781	1803	0.591983	0.593178	0.00119565	0.119565
WHR, WHR, WHR	hsa-miR-495:C10orf32:rs4919691	hsa-miR-495	C10orf32	rs4919691	2197	2219	0.403195	0.399898	-0.00329739	-0.329739
WHR, WHR, WHR	hsa-miR-149:C10orf32:rs4919691	hsa-miR-149	C10orf32	rs4919691	2150	2173	0.741762	0.738883	-0.00287917	-0.287917
WHR, WHR, WHR, WHR	hsa-miR-216a:ITPR2:rs1049376	hsa-miR-216a	ITPR2	rs1049376	9339	9360	0.693895	0.696736	0.00284091	0.284091
WHR, WHR, WHR, WHR	hsa-miR-216-5p:ITPR2:rs1049376	hsa-miR-216-5p	ITPR2	rs1049376	9353	9361	0.644828	0.651426	0.00659778	0.659778
WHR, WHR, WHR, WHR	hsa-miR-454-3p:ZNRF3:rs2179129	hsa-miR-454-3p	ZNRF3	rs2179129	4314	4320	0.497569	0.49485	-0.00271857	-0.271857
WHR, WHR, WHR, WHR	hsa-miR-4500:ZNRF3:rs2179129	hsa-miR-4500	ZNRF3	rs2179129	4307	4312	0.62687	0.645048	0.0181783	1.81783
WHR, WHR, WHR, WHR	hsa-miR-4295:ZNRF3:rs2179129	hsa-miR-4295	ZNRF3	rs2179129	4314	4320	0.497569	0.49485	-0.00271857	-0.271857
WHR, WHR, WHR, WHR	hsa-miR-411-5p:ZNRF3:rs2179129	hsa-miR-411-5p	ZNRF3	rs2179129	4292	4299	0.739324	0.757816	0.0184925	1.84925
WHR, WHR, WHR, WHR	hsa-miR-411-5p.2:ZNRF3:rs2179129	hsa-miR-411-5p.2	ZNRF3	rs2179129	4292	4299	0.739324	0.757816	0.0184925	1.84925
WHR, WHR, WHR, WHR	hsa-miR-411-5p.1:ZNRF3:rs2179129	hsa-miR-411-5p.1	ZNRF3	rs2179129	4291	4299	0.6888	0.723966	0.0351656	3.51656
WHR, WHR, WHR, WHR	hsa-miR-411:ZNRF3:rs2179129	hsa-miR-411	ZNRF3	rs2179129	4281	4299	0.588347	0.620653	0.0323053	3.23053
WHR, WHR, WHR, WHR	hsa-miR-379-5p:ZNRF3:rs2179129	hsa-miR-379-5p	ZNRF3	rs2179129	4304	4310	0.695694	0.732494	0.0368	3.68
WHR, WHR, WHR, WHR	hsa-miR-379:ZNRF3:rs2179129	hsa-miR-379	ZNRF3	rs2179129	4293	4311	0.717279	0.745211	0.0279316	2.79316
WHR, WHR, WHR, WHR	hsa-miR-3666:ZNRF3:rs2179129	hsa-miR-3666	ZNRF3	rs2179129	4314	4320	0.497569	0.49485	-0.00271857	-0.271857
WHR, WHR, WHR, WHR	hsa-miR-301b:ZNRF3:rs2179129	hsa-miR-301b	ZNRF3	rs2179129	4314	4320	0.497569	0.49485	-0.00271857	-0.271857
WHR, WHR, WHR, WHR	hsa-miR-301a-3p:ZNRF3:rs2179129	hsa-miR-301a-3p	ZNRF3	rs2179129	4314	4320	0.497569	0.49485	-0.00271857	-0.271857
WHR, WHR, WHR, WHR	hsa-miR-301-3p:ZNRF3:rs2179129	hsa-miR-301-3p	ZNRF3	rs2179129	4313	4320	0.460182	0.458385	-0.0017975	-0.17975
WHR, WHR, WHR, WHR	hsa-miR-152-3p:ZNRF3:rs2179129	hsa-miR-152-3p	ZNRF3	rs2179129	4310	4331	0.4856	0.485164	-0.000436364	-0.0436364
WHR, WHR, WHR, WHR	hsa-miR-130b-3p:ZNRF3:rs2179129	hsa-miR-130b-3p	ZNRF3	rs2179129	4314	4320	0.497569	0.49485	-0.00271857	-0.271857
WHR, WHR, WHR, WHR	hsa-miR-130a-3p:ZNRF3:rs2179129	hsa-miR-130a-3p	ZNRF3	rs2179129	4314	4320	0.497569	0.49485	-0.00271857	-0.271857
WHR, WHR, WHR, WHR	hsa-miR-130-3p:ZNRF3:rs2179129	hsa-miR-130-3p	ZNRF3	rs2179129	4313	4320	0.460182	0.458385	-0.0017975	-0.17975
WHR, WHR, WHR, WHR	hsa-let-7f-5p:ZNRF3:rs2179129	hsa-let-7f-5p	ZNRF3	rs2179129	4307	4312	0.62687	0.645048	0.0181783	1.81783
WHR, WHR, WHR, WHR	hsa-let-7a-5p:ZNRF3:rs2179129	hsa-let-7a-5p	ZNRF3	rs2179129	4307	4312	0.62687	0.645048	0.0181783	1.81783
									dPu	%dPu

## Sheet: crc
					Accessibility results
Category	Interaction	miRNA	Gene	SNP	Tsite-cDNA-start	Tsite-cDNA-end	Accessibility-ref-avg	Accessibility-alt-avg	Average Accessibility Change	% Average Accessibility Change
CRC risk	hsa-miR-506-3p:LAMC1:rs944971	hsa-miR-506-3p	LAMC1	rs944971	5658	5663	0.35955	0.375413	0.0158633	1.58633
CRC risk	hsa-miR-24-3p:LAMC1:rs944971	hsa-miR-24-3p	LAMC1	rs944971	5671	5693	0.381912	0.420143	0.0382309	3.82309
CRC risk	hsa-miR-24:LAMC1:rs944971	hsa-miR-24	LAMC1	rs944971	5671	5693	0.381912	0.420143	0.0382309	3.82309
CRC risk	hsa-miR-92a:LAMC1:rs944970	hsa-miR-92a	LAMC1	rs944970	5692	5714	0.576183	0.570104	-0.00607826	-0.607826
CRC risk	hsa-miR-367:LAMC1:rs944970	hsa-miR-367	LAMC1	rs944970	5692	5714	0.576183	0.570104	-0.00607826	-0.607826
CRC risk	hsa-miR-25:LAMC1:rs944970	hsa-miR-25	LAMC1	rs944970	5692	5714	0.576183	0.570104	-0.00607826	-0.607826
CRC risk	hsa-miR-216a-5p:LAMC1:rs944970	hsa-miR-216a-5p	LAMC1	rs944970	5727	5752	0.484881	0.549996	0.0651154	6.51154
CRC risk	hsa-miR-216a:LAMC1:rs944970	hsa-miR-216a	LAMC1	rs944970	5727	5752	0.484881	0.549996	0.0651154	6.51154
CRC risk	hsa-miR-9:RBM16:rs9375	hsa-miR-9	RBM16	rs9375	4900	4922	0.685939	0.668248	-0.0176913	-1.76913
CRC risk	hsa-miR-539:RBM16:rs9375	hsa-miR-539	RBM16	rs9375	4894	4917	0.620608	0.632308	0.0117	1.17
CRC risk	hsa-miR-495:RBM16:rs9375	hsa-miR-495	RBM16	rs9375	4920	4941	0.559123	0.592018	0.0328955	3.28955
CRC risk	hsa-miR-494:RBM16:rs9375	hsa-miR-494	RBM16	rs9375	4894	4915	0.621409	0.672577	0.0511682	5.11682
CRC risk	hsa-miR-200a:RBM16:rs9375	hsa-miR-200a	RBM16	rs9375	4909	4930	0.664891	0.655518	-0.00937273	-0.937273
CRC risk	hsa-miR-142-3p:RBM16:rs9375	hsa-miR-142-3p	RBM16	rs9375	4884	4903	0.345786	0.349255	0.0034695	0.34695
CRC risk	hsa-miR-141:RBM16:rs9375	hsa-miR-141	RBM16	rs9375	4909	4930	0.664891	0.655518	-0.00937273	-0.937273
CRC risk	hsa-miR-346:LIMA1:rs9364	hsa-miR-346	LIMA1	rs9364	2761	2783	0.604139	0.49227	-0.11187	-11.187
CRC risk	hsa-miR-194:LIMA1:rs9364	hsa-miR-194	LIMA1	rs9364	2785	2807	0.697922	0.664922	-0.033	-3.3
CRC risk	hsa-miR-205-5p:NKX2-3:rs888208	hsa-miR-205-5p	NKX2-3	rs888208	1694	1702	0.811432	0.809146	-0.00228667	-0.228667
CRC risk	hsa-miR-205:NKX2-3:rs888208	hsa-miR-205	NKX2-3	rs888208	1681	1702	0.892618	0.889082	-0.00353636	-0.353636
CRC risk	hsa-miR-211-5p:TBX3:rs8853	hsa-miR-211-5p	TBX3	rs8853	3878	3898	0.73811	0.73699	-0.00111905	-0.111905
CRC risk	hsa-miR-211:TBX3:rs8853	hsa-miR-211	TBX3	rs8853	3878	3898	0.73811	0.73699	-0.00111905	-0.111905
CRC risk	hsa-miR-204-5p:TBX3:rs8853	hsa-miR-204-5p	TBX3	rs8853	3875	3898	0.693425	0.688037	-0.0053875	-0.53875
CRC risk	hsa-miR-204:TBX3:rs8853	hsa-miR-204	TBX3	rs8853	3875	3898	0.693425	0.688037	-0.0053875	-0.53875
CRC risk	hsa-miR-203a:TBX3:rs8853	hsa-miR-203a	TBX3	rs8853	3887	3892	0.852588	0.856997	0.00440833	0.440833
CRC risk	hsa-miR-342-3p:CABLES2:rs8668	hsa-miR-342-3p	CABLES2	rs8668	3394	3418	0.475624	0.43184	-0.043784	-4.3784
CRC risk	hsa-miR-218:CABLES2:rs8668	hsa-miR-218	CABLES2	rs8668	3369	3387	0.523561	0.535179	0.0116184	1.16184
CRC risk	hsa-miR-216a-5p:CABLES2:rs8668	hsa-miR-216a-5p	CABLES2	rs8668	3402	3421	0.555805	0.493627	-0.062178	-6.2178
CRC risk	hsa-miR-216a:CABLES2:rs8668	hsa-miR-216a	CABLES2	rs8668	3402	3421	0.555805	0.493627	-0.062178	-6.2178
CRC risk	hsa-miR-155-5p:CABLES2:rs8668	hsa-miR-155-5p	CABLES2	rs8668	3406	3430	0.481808	0.46312	-0.018688	-1.8688
CRC risk	hsa-miR-155:CABLES2:rs8668	hsa-miR-155	CABLES2	rs8668	3406	3430	0.481808	0.46312	-0.018688	-1.8688
CRC risk	hsa-let-7c-5p:FAM134C:rs8079855	hsa-let-7c-5p	FAM134C	rs8079855	2624	2629	0.502765	0.446222	-0.0565433	-5.65433
CRC risk	hsa-miR-218:CABLES2:rs747949	hsa-miR-218	CABLES2	rs747949	3369	3387	0.523561	0.504029	-0.0195316	-1.95316
CRC risk	hsa-miR-506-3p:LAMC1:rs7473	hsa-miR-506-3p	LAMC1	rs7473	7767	7775	0.897782	0.781306	-0.116477	-11.6477
CRC risk	hsa-miR-448:LAMC1:rs7473	hsa-miR-448	LAMC1	rs7473	7811	7816	0.443867	0.445128	0.00126167	0.126167
CRC risk	hsa-miR-33b-5p:LAMC1:rs7473	hsa-miR-33b-5p	LAMC1	rs7473	7810	7816	0.420326	0.4246	0.00427429	0.427429
CRC risk	hsa-miR-33a-5p:LAMC1:rs7473	hsa-miR-33a-5p	LAMC1	rs7473	7810	7816	0.420326	0.4246	0.00427429	0.427429
CRC risk	hsa-miR-33-5p:LAMC1:rs7473	hsa-miR-33-5p	LAMC1	rs7473	7809	7816	0.408929	0.415148	0.00621875	0.621875
CRC risk	hsa-miR-153-3p:LAMC1:rs7473	hsa-miR-153-3p	LAMC1	rs7473	7811	7816	0.443867	0.445128	0.00126167	0.126167
CRC risk	hsa-miR-124-3p:LAMC1:rs7473	hsa-miR-124-3p	LAMC1	rs7473	7768	7774	0.88913	0.766979	-0.122151	-12.2151
CRC risk	hsa-miR-124-3p.2:LAMC1:rs7473	hsa-miR-124-3p.2	LAMC1	rs7473	7767	7775	0.897782	0.781306	-0.116477	-11.6477
CRC risk	hsa-miR-124-3p.1:LAMC1:rs7473	hsa-miR-124-3p.1	LAMC1	rs7473	7767	7774	0.894035	0.783617	-0.110418	-11.0418
CRC risk	hsa-miR-371-5p:CABLES2:rs709206	hsa-miR-371-5p	CABLES2	rs709206	3696	3717	0.42517	0.310628	-0.114542	-11.4542
CRC risk	hsa-miR-137:CABLES2:rs709206	hsa-miR-137	CABLES2	rs709206	3673	3696	0.517225	0.491321	-0.0259042	-2.59042
CRC risk	hsa-miR-218-5p:MLX:rs679	hsa-miR-218-5p	MLX	rs679	1628	1648	0.548967	0.54029	-0.00867619	-0.867619
CRC risk	hsa-miR-107:MLX:rs679	hsa-miR-107	MLX	rs679	1608	1630	0.471604	0.472296	0.000691304	0.0691304
CRC risk	hsa-miR-103:MLX:rs679	hsa-miR-103	MLX	rs679	1608	1630	0.471604	0.472296	0.000691304	0.0691304
CRC risk	hsa-miR-590-3p:LAMC1:rs6424890	hsa-miR-590-3p	LAMC1	rs6424890	5908	5929	0.625164	0.611164	-0.014	-1.4
CRC risk	hsa-miR-320d:LAMC1:rs6424890	hsa-miR-320d	LAMC1	rs6424890	5948	5963	0.77635	0.772806	-0.00354375	-0.354375
CRC risk	hsa-miR-320c:LAMC1:rs6424890	hsa-miR-320c	LAMC1	rs6424890	5947	5963	0.769724	0.760524	-0.0092	-0.92
CRC risk	hsa-miR-320b:LAMC1:rs6424890	hsa-miR-320b	LAMC1	rs6424890	5945	5963	0.758347	0.736379	-0.0219684	-2.19684
CRC risk	hsa-miR-320a:LAMC1:rs6424890	hsa-miR-320a	LAMC1	rs6424890	5945	5963	0.758347	0.736379	-0.0219684	-2.19684
CRC risk	hsa-miR-140-5p:LAMC1:rs6424890	hsa-miR-140-5p	LAMC1	rs6424890	5898	5923	0.589715	0.595304	0.00558846	0.558846
CRC risk	hsa-miR-300:TPI1:rs58194764	hsa-miR-300	TPI1	rs58194764	1174	1196	0.46357	0.455717	-0.00785217	-0.785217
CRC risk	hsa-miR-506:GNB3:rs5445	hsa-miR-506	GNB3	rs5445	1562	1582	0.462409	0.464558	0.00214952	0.214952
CRC risk	hsa-miR-183:GNB3:rs5445	hsa-miR-183	GNB3	rs5445	1509	1530	0.7609	0.760923	2.27273e-05	0.00227273
CRC risk	hsa-miR-150:GNB3:rs5445	hsa-miR-150	GNB3	rs5445	1565	1588	0.492588	0.492646	5.83333e-05	0.00583333
CRC risk	hsa-miR-124:GNB3:rs5445	hsa-miR-124	GNB3	rs5445	1564	1582	0.483552	0.484019	0.000466842	0.0466842
CRC risk	hsa-miR-488:TBX3:rs3741698	hsa-miR-488	TBX3	rs3741698	3527	3548	0.875123	0.884086	0.00896364	0.896364
CRC risk	hsa-miR-497-5p:LAMC1:rs3359	hsa-miR-497-5p	LAMC1	rs3359	5190	5196	0.653134	0.667649	0.0145143	1.45143
CRC risk	hsa-miR-497:LAMC1:rs3359	hsa-miR-497	LAMC1	rs3359	5176	5197	0.735877	0.736859	0.000981818	0.0981818
CRC risk	hsa-miR-424-5p:LAMC1:rs3359	hsa-miR-424-5p	LAMC1	rs3359	5189	5196	0.637065	0.651365	0.0143	1.43
CRC risk	hsa-miR-424:LAMC1:rs3359	hsa-miR-424	LAMC1	rs3359	5176	5197	0.735877	0.736859	0.000981818	0.0981818
CRC risk	hsa-miR-422a:LAMC1:rs3359	hsa-miR-422a	LAMC1	rs3359	5208	5234	0.521867	0.549707	0.0278407	2.78407
CRC risk	hsa-miR-29c-3p:LAMC1:rs3359	hsa-miR-29c-3p	LAMC1	rs3359	5191	5196	0.67861	0.695012	0.0164017	1.64017
CRC risk	hsa-miR-29b-3p:LAMC1:rs3359	hsa-miR-29b-3p	LAMC1	rs3359	5191	5196	0.67861	0.695012	0.0164017	1.64017
CRC risk	hsa-miR-195-5p:LAMC1:rs3359	hsa-miR-195-5p	LAMC1	rs3359	5190	5196	0.653134	0.667649	0.0145143	1.45143
CRC risk	hsa-miR-195:LAMC1:rs3359	hsa-miR-195	LAMC1	rs3359	5177	5197	0.755214	0.757695	0.00248095	0.248095
CRC risk	hsa-miR-16-5p:LAMC1:rs3359	hsa-miR-16-5p	LAMC1	rs3359	5190	5196	0.653134	0.667649	0.0145143	1.45143
CRC risk	hsa-miR-16:LAMC1:rs3359	hsa-miR-16	LAMC1	rs3359	5176	5197	0.735877	0.736859	0.000981818	0.0981818
CRC risk	hsa-miR-15b-5p:LAMC1:rs3359	hsa-miR-15b-5p	LAMC1	rs3359	5190	5196	0.653134	0.667649	0.0145143	1.45143
CRC risk	hsa-miR-15b:LAMC1:rs3359	hsa-miR-15b	LAMC1	rs3359	5175	5197	0.721726	0.724335	0.0026087	0.26087
CRC risk	hsa-miR-15a-5p:LAMC1:rs3359	hsa-miR-15a-5p	LAMC1	rs3359	5190	5196	0.653134	0.667649	0.0145143	1.45143
CRC risk	hsa-miR-15a:LAMC1:rs3359	hsa-miR-15a	LAMC1	rs3359	5175	5197	0.721726	0.724335	0.0026087	0.26087
CRC risk	hsa-miR-15-5p:LAMC1:rs3359	hsa-miR-15-5p	LAMC1	rs3359	5189	5196	0.637065	0.651365	0.0143	1.43
CRC risk	hsa-miR-129-5p:LAMC1:rs3359	hsa-miR-129-5p	LAMC1	rs3359	5224	5244	0.526871	0.541257	0.0143857	1.43857
CRC risk	hsa-miR-122-5p:LAMC1:rs3359	hsa-miR-122-5p	LAMC1	rs3359	5183	5188	0.881753	0.874737	-0.00701667	-0.701667
CRC risk	hsa-miR-590-5p:LIMA1:rs3184122	hsa-miR-590-5p	LIMA1	rs3184122	3130	3151	0.556682	0.554464	-0.00221818	-0.221818
CRC risk	hsa-miR-21-5p:LIMA1:rs3184122	hsa-miR-21-5p	LIMA1	rs3184122	3130	3151	0.556682	0.554464	-0.00221818	-0.221818
CRC risk	hsa-miR-21:LIMA1:rs3184122	hsa-miR-21	LIMA1	rs3184122	3130	3151	0.556682	0.554464	-0.00221818	-0.221818
CRC risk	hsa-miR-494:UTP23:rs3088140	hsa-miR-494	UTP23	rs3088140	3356	3377	0.606618	0.596814	-0.00980455	-0.980455
CRC risk	hsa-miR-9:C11orf53:rs3087967	hsa-miR-9	C11orf53	rs3087967	891	913	0.50307	0.498283	-0.00478696	-0.478696
CRC risk	hsa-miR-362-3p:C11orf53:rs3087967	hsa-miR-362-3p	C11orf53	rs3087967	910	929	0.55825	0.51082	-0.04743	-4.743
CRC risk	hsa-miR-329:C11orf53:rs3087967	hsa-miR-329	C11orf53	rs3087967	907	929	0.534535	0.51353	-0.0210043	-2.10043
CRC risk	hsa-miR-186:C11orf53:rs3087967	hsa-miR-186	C11orf53	rs3087967	871	892	0.450519	0.453345	0.00282636	0.282636
CRC risk	hsa-miR-96-5p:KLHL18:rs295458	hsa-miR-96-5p	KLHL18	rs295458	2010	2015	0.501515	0.491478	-0.0100367	-1.00367
CRC risk	hsa-miR-493-3p:KLHL18:rs295458	hsa-miR-493-3p	KLHL18	rs295458	2021	2029	0.55122	0.551379	0.000158889	0.0158889
CRC risk	hsa-miR-128-3p:KLHL18:rs295458	hsa-miR-128-3p	KLHL18	rs295458	2005	2011	0.614691	0.63386	0.0191686	1.91686
CRC risk	hsa-miR-1193:KLHL18:rs295458	hsa-miR-1193	KLHL18	rs295458	2019	2026	0.531716	0.529266	-0.00245	-0.245
CRC risk	hsa-miR-203:MORC1:rs2715761	hsa-miR-203	MORC1	rs2715761	3729	3750	0.784077	0.768682	-0.0153955	-1.53955
CRC risk	hsa-miR-496:FADS1:rs174546	hsa-miR-496	FADS1	rs174546	2374	2395	0.563159	0.568423	0.00526364	0.526364
CRC risk	hsa-miR-452-5p:FADS1:rs174545	hsa-miR-452-5p	FADS1	rs174545	2319	2340	0.679377	0.714541	0.0351636	3.51636
CRC risk	hsa-miR-511-5p:LAMC1:rs1547715	hsa-miR-511-5p	LAMC1	rs1547715	7072	7092	0.509319	0.505986	-0.00333333	-0.333333
CRC risk	hsa-miR-431-5p:LAMC1:rs1547715	hsa-miR-431-5p	LAMC1	rs1547715	7071	7091	0.533324	0.527614	-0.00570952	-0.570952
CRC risk	hsa-miR-424-5p:LAMC1:rs1547715	hsa-miR-424-5p	LAMC1	rs1547715	7103	7108	0.267202	0.23401	-0.0331917	-3.31917
CRC risk	hsa-miR-423-3p:LAMC1:rs1547715	hsa-miR-423-3p	LAMC1	rs1547715	7108	7129	0.435482	0.424474	-0.0110077	-1.10077
CRC risk	hsa-miR-362-3p:LAMC1:rs1547715	hsa-miR-362-3p	LAMC1	rs1547715	7117	7139	0.395866	0.38981	-0.00605609	-0.605609
CRC risk	hsa-miR-195-5p:LAMC1:rs1547715	hsa-miR-195-5p	LAMC1	rs1547715	7103	7108	0.267202	0.23401	-0.0331917	-3.31917
CRC risk	hsa-miR-16-5p:LAMC1:rs1547715	hsa-miR-16-5p	LAMC1	rs1547715	7103	7108	0.267202	0.23401	-0.0331917	-3.31917
CRC risk	hsa-miR-15b-5p:LAMC1:rs1547715	hsa-miR-15b-5p	LAMC1	rs1547715	7103	7108	0.267202	0.23401	-0.0331917	-3.31917
CRC risk	hsa-miR-15a-5p:LAMC1:rs1547715	hsa-miR-15a-5p	LAMC1	rs1547715	7103	7108	0.267202	0.23401	-0.0331917	-3.31917
CRC risk	hsa-miR-150-5p:LAMC1:rs1547715	hsa-miR-150-5p	LAMC1	rs1547715	7109	7130	0.439978	0.427066	-0.0129118	-1.29118
CRC risk	hsa-miR-93:RAD52:rs11571475	hsa-miR-93	RAD52	rs11571475	1550	1577	0.550907	0.548325	-0.00258214	-0.258214
CRC risk	hsa-miR-519d:RAD52:rs11571475	hsa-miR-519d	RAD52	rs11571475	1556	1577	0.509068	0.505714	-0.00335455	-0.335455
CRC risk	hsa-miR-20b:RAD52:rs11571475	hsa-miR-20b	RAD52	rs11571475	1550	1577	0.550907	0.548325	-0.00258214	-0.258214
CRC risk	hsa-miR-20a:RAD52:rs11571475	hsa-miR-20a	RAD52	rs11571475	1550	1577	0.550907	0.548325	-0.00258214	-0.258214
CRC risk	hsa-miR-17:RAD52:rs11571475	hsa-miR-17	RAD52	rs11571475	1550	1577	0.550907	0.548325	-0.00258214	-0.258214
CRC risk	hsa-miR-106b:RAD52:rs11571475	hsa-miR-106b	RAD52	rs11571475	1559	1577	0.521601	0.517656	-0.00394474	-0.394474
CRC risk	hsa-miR-106a:RAD52:rs11571475	hsa-miR-106a	RAD52	rs11571475	1550	1577	0.550907	0.548325	-0.00258214	-0.258214
CRC risk	hsa-miR-140-5p:LOC440518:rs11085537	hsa-miR-140-5p	LOC440518	rs11085537	233	254	0.537109	0.534014	-0.00309545	-0.309545
CRC risk	hsa-miR-136:LOC440518:rs11085537	hsa-miR-136	LOC440518	rs11085537	268	280	0.566768	0.489971	-0.0767977	-7.67977
CRC risk	hsa-miR-125a-3p:LOC440518:rs11085537	hsa-miR-125a-3p	LOC440518	rs11085537	255	276	0.420209	0.460118	0.0399095	3.99095
CRC risk	hsa-miR-7-5p:ENO2:rs11064467	hsa-miR-7-5p	ENO2	rs11064467	1904	1926	0.500343	0.492126	-0.00821739	-0.821739
CRC risk	hsa-miR-7:ENO2:rs11064467	hsa-miR-7	ENO2	rs11064467	1904	1926	0.500343	0.492126	-0.00821739	-0.821739
CRC risk	hsa-miR-335-5p:ENO2:rs11064467	hsa-miR-335-5p	ENO2	rs11064467	1890	1911	0.527077	0.506395	-0.0206818	-2.06818
CRC risk	hsa-miR-335:ENO2:rs11064467	hsa-miR-335	ENO2	rs11064467	1890	1911	0.527077	0.506395	-0.0206818	-2.06818
CRC risk	hsa-miR-330-3p:ENO2:rs11064467	hsa-miR-330-3p	ENO2	rs11064467	1883	1905	0.480265	0.46713	-0.0131348	-1.31348
CRC risk	hsa-miR-328-3p:ENO2:rs11064467	hsa-miR-328-3p	ENO2	rs11064467	1864	1887	0.500308	0.492425	-0.00788333	-0.788333
CRC risk	hsa-miR-328:ENO2:rs11064467	hsa-miR-328	ENO2	rs11064467	1864	1887	0.500308	0.492425	-0.00788333	-0.788333
CRC risk	hsa-miR-128-3p:ENO2:rs11064467	hsa-miR-128-3p	ENO2	rs11064467	1877	1900	0.499738	0.484212	-0.015525	-1.5525
CRC risk	hsa-miR-128:ENO2:rs11064467	hsa-miR-128	ENO2	rs11064467	1877	1900	0.499738	0.484212	-0.015525	-1.5525
CRC risk	hsa-miR-96:LAMC1:rs1062044	hsa-miR-96	LAMC1	rs1062044	5598	5619	0.545141	0.5449	-0.000240909	-0.0240909
CRC risk	hsa-miR-433-3p:LAMC1:rs1051473	hsa-miR-433-3p	LAMC1	rs1051473	7329	7334	0.697143	0.691413	-0.00573	-0.573
CRC risk	hsa-miR-203a:LAMC1:rs1051473	hsa-miR-203a	LAMC1	rs1051473	7311	7331	0.623033	0.626671	0.0036381	0.36381
CRC risk	hsa-miR-203:LAMC1:rs1051473	hsa-miR-203	LAMC1	rs1051473	7311	7331	0.623033	0.626671	0.0036381	0.36381
CRC risk	hsa-miR-185-5p:SNRNP27:rs1048165	hsa-miR-185-5p	SNRNP27	rs1048165	954	975	0.644141	0.661486	0.0173455	1.73455
CRC risk	hsa-miR-185:SNRNP27:rs1048165	hsa-miR-185	SNRNP27	rs1048165	954	975	0.644141	0.661486	0.0173455	1.73455
CRC risk	hsa-miR-155-5p:SNRNP27:rs1048165	hsa-miR-155-5p	SNRNP27	rs1048165	972	993	0.570377	0.574086	0.00370909	0.370909
CRC risk	hsa-miR-155:SNRNP27:rs1048165	hsa-miR-155	SNRNP27	rs1048165	972	993	0.570377	0.574086	0.00370909	0.370909
CRC risk	hsa-miR-142-3p:SNRNP27:rs1048165	hsa-miR-142-3p	SNRNP27	rs1048165	972	994	0.584657	0.588239	0.00358261	0.358261
CRC risk	hsa-miR-382:TUBG2:rs1046097	hsa-miR-382	TUBG2	rs1046097	1489	1510	0.44546	0.461218	0.0157586	1.57586
CRC risk	hsa-miR-96:GREM1:rs10318	hsa-miR-96	GREM1	rs10318	3273	3295	0.810339	0.7863	-0.0240391	-2.40391
CRC risk	hsa-miR-182:GREM1:rs10318	hsa-miR-182	GREM1	rs10318	3272	3295	0.783167	0.758971	-0.0241958	-2.41958
CRC risk	hsa-miR-1271:GREM1:rs10318	hsa-miR-1271	GREM1	rs10318	3274	3295	0.838914	0.8151	-0.0238136	-2.38136
CRC risk	hsa-miR-124-3p:GREM1:rs10318	hsa-miR-124-3p	GREM1	rs10318	3249	3270	0.40865	0.407467	-0.00118273	-0.118273
CRC survival	hsa-miR-137:SLC22A23:rs9503517	hsa-miR-137	SLC22A23	rs9503517	3252	3274	0.78113	0.7837	0.00256957	0.256957
CRC survival	hsa-miR-137:C6orf85:rs9503517	hsa-miR-137	C6orf85	rs9503517	3266	3273	0.817225	0.82165	0.004425	0.4425
CRC survival	hsa-miR-1297:SLC22A23:rs9503517	hsa-miR-1297	SLC22A23	rs9503517	3256	3261	0.461087	0.455343	-0.00574333	-0.574333
CRC survival	hsa-miR-98-5p:SLC22A23:rs9503516	hsa-miR-98-5p	SLC22A23	rs9503516	3298	3303	0.817973	0.829102	0.0111283	1.11283
CRC survival	hsa-miR-9-5p:SLC22A23:rs9503516	hsa-miR-9-5p	SLC22A23	rs9503516	3278	3285	0.721744	0.720167	-0.00157625	-0.157625
CRC survival	hsa-miR-4500:SLC22A23:rs9503516	hsa-miR-4500	SLC22A23	rs9503516	3272	3277	0.921998	0.528823	-0.393175	-39.3175
CRC survival	hsa-miR-4458:SLC22A23:rs9503516	hsa-miR-4458	SLC22A23	rs9503516	3298	3303	0.817973	0.829102	0.0111283	1.11283
CRC survival	hsa-miR-137:SLC22A23:rs9503516	hsa-miR-137	SLC22A23	rs9503516	3252	3274	0.78113	0.701387	-0.0797435	-7.97435
CRC survival	hsa-miR-137:C6orf85:rs9503516	hsa-miR-137	C6orf85	rs9503516	3266	3273	0.817225	0.657423	-0.159802	-15.9802
CRC survival	hsa-miR-1297:SLC22A23:rs9503516	hsa-miR-1297	SLC22A23	rs9503516	3256	3261	0.461087	0.496392	0.035305	3.5305
CRC survival	hsa-let-7i-5p:SLC22A23:rs9503516	hsa-let-7i-5p	SLC22A23	rs9503516	3298	3303	0.817973	0.829102	0.0111283	1.11283
CRC survival	hsa-let-7g-5p:SLC22A23:rs9503516	hsa-let-7g-5p	SLC22A23	rs9503516	3298	3303	0.817973	0.829102	0.0111283	1.11283
CRC survival	hsa-let-7f-5p:SLC22A23:rs9503516	hsa-let-7f-5p	SLC22A23	rs9503516	3298	3303	0.817973	0.829102	0.0111283	1.11283
CRC survival	hsa-let-7e-5p:SLC22A23:rs9503516	hsa-let-7e-5p	SLC22A23	rs9503516	3298	3303	0.817973	0.829102	0.0111283	1.11283
CRC survival	hsa-let-7d-5p:SLC22A23:rs9503516	hsa-let-7d-5p	SLC22A23	rs9503516	3298	3303	0.817973	0.829102	0.0111283	1.11283
CRC survival	hsa-let-7c-5p:SLC22A23:rs9503516	hsa-let-7c-5p	SLC22A23	rs9503516	3298	3303	0.817973	0.829102	0.0111283	1.11283
CRC survival	hsa-let-7b-5p:SLC22A23:rs9503516	hsa-let-7b-5p	SLC22A23	rs9503516	3298	3303	0.817973	0.829102	0.0111283	1.11283
CRC survival	hsa-let-7a-5p:SLC22A23:rs9503516	hsa-let-7a-5p	SLC22A23	rs9503516	3298	3303	0.817973	0.829102	0.0111283	1.11283
CRC survival	hsa-miR-96-5p:SLC22A23:rs9501975	hsa-miR-96-5p	SLC22A23	rs9501975	2556	2577	0.3472	0.346377	-0.000822273	-0.0822273
CRC survival	hsa-miR-20b-5p:SLC22A23:rs9501975	hsa-miR-20b-5p	SLC22A23	rs9501975	2532	2537	0.403812	0.334602	-0.06921	-6.921
CRC survival	hsa-miR-20a-5p:SLC22A23:rs9501975	hsa-miR-20a-5p	SLC22A23	rs9501975	2532	2537	0.403812	0.334602	-0.06921	-6.921
CRC survival	hsa-miR-203a:SLC22A23:rs9501975	hsa-miR-203a	SLC22A23	rs9501975	2533	2538	0.389748	0.321733	-0.068015	-6.8015
CRC survival	hsa-miR-182-5p:SLC22A23:rs9501975	hsa-miR-182-5p	SLC22A23	rs9501975	2556	2577	0.3472	0.346377	-0.000822273	-0.0822273
CRC survival	hsa-miR-181c-5p:SLC22A23:rs9501975	hsa-miR-181c-5p	SLC22A23	rs9501975	2533	2555	0.48033	0.453865	-0.0264652	-2.64652
CRC survival	hsa-miR-181c:SLC22A23:rs9501975	hsa-miR-181c	SLC22A23	rs9501975	2533	2555	0.48033	0.453865	-0.0264652	-2.64652
CRC survival	hsa-miR-181b-5p:SLC22A23:rs9501975	hsa-miR-181b-5p	SLC22A23	rs9501975	2533	2555	0.48033	0.453865	-0.0264652	-2.64652
CRC survival	hsa-miR-181b:SLC22A23:rs9501975	hsa-miR-181b	SLC22A23	rs9501975	2533	2555	0.48033	0.453865	-0.0264652	-2.64652
CRC survival	hsa-miR-17-5p:SLC22A23:rs9501975	hsa-miR-17-5p	SLC22A23	rs9501975	2532	2537	0.403812	0.334602	-0.06921	-6.921
CRC survival	hsa-miR-1297:SLC22A23:rs9501975	hsa-miR-1297	SLC22A23	rs9501975	2555	2560	0.379318	0.382975	0.00365667	0.365667
CRC survival	hsa-miR-106b-5p:SLC22A23:rs9501975	hsa-miR-106b-5p	SLC22A23	rs9501975	2532	2537	0.403812	0.334602	-0.06921	-6.921
CRC survival	hsa-miR-106a-5p:SLC22A23:rs9501975	hsa-miR-106a-5p	SLC22A23	rs9501975	2532	2537	0.403812	0.334602	-0.06921	-6.921
CRC survival	hsa-miR-96-5p:SLC22A23:rs9501974	hsa-miR-96-5p	SLC22A23	rs9501974	2556	2577	0.3472	0.367128	0.0199282	1.99282
CRC survival	hsa-miR-182-5p:SLC22A23:rs9501974	hsa-miR-182-5p	SLC22A23	rs9501974	2556	2577	0.3472	0.367128	0.0199282	1.99282
CRC survival	hsa-miR-181c-5p:SLC22A23:rs9501974	hsa-miR-181c-5p	SLC22A23	rs9501974	2533	2555	0.48033	0.476957	-0.00337391	-0.337391
CRC survival	hsa-miR-181c:SLC22A23:rs9501974	hsa-miR-181c	SLC22A23	rs9501974	2533	2555	0.48033	0.476957	-0.00337391	-0.337391
CRC survival	hsa-miR-181b-5p:SLC22A23:rs9501974	hsa-miR-181b-5p	SLC22A23	rs9501974	2533	2555	0.48033	0.476957	-0.00337391	-0.337391
CRC survival	hsa-miR-181b:SLC22A23:rs9501974	hsa-miR-181b	SLC22A23	rs9501974	2533	2555	0.48033	0.476957	-0.00337391	-0.337391
CRC survival	hsa-miR-1297:SLC22A23:rs9501974	hsa-miR-1297	SLC22A23	rs9501974	2555	2560	0.379318	0.401465	0.0221467	2.21467
CRC survival	hsa-miR-203:SLC22A23:rs9501973	hsa-miR-203	SLC22A23	rs9501973	2734	2755	0.507873	0.515377	0.00750455	0.750455
CRC survival	hsa-miR-124-3p:LARP4B:rs7703	hsa-miR-124-3p	LARP4B	rs7703	2977	2983	0.335537	0.341461	0.00592429	0.592429
CRC survival	hsa-miR-432-3p:SLC22A23:rs45629235	hsa-miR-432-3p	SLC22A23	rs45629235	4054	4074	0.516748	0.52991	0.0131619	1.31619
CRC survival	hsa-miR-27b-3p:SLC22A23:rs45629235	hsa-miR-27b-3p	SLC22A23	rs45629235	4032	4037	0.454615	0.542463	0.0878483	8.78483
CRC survival	hsa-miR-27a-3p:SLC22A23:rs45629235	hsa-miR-27a-3p	SLC22A23	rs45629235	4032	4037	0.454615	0.542463	0.0878483	8.78483
CRC survival	hsa-miR-125a-3p:LARP4B:rs4229	hsa-miR-125a-3p	LARP4B	rs4229	4472	4493	0.560177	0.539205	-0.0209727	-2.09727
CRC survival	hsa-miR-431:APOBEC2:rs2076472	hsa-miR-431	APOBEC2	rs2076472	450	470	0.725671	0.724662	-0.00100952	-0.100952
CRC survival	hsa-miR-302e:SLC22A23:rs1127470	hsa-miR-302e	SLC22A23	rs1127470	4694	4699	0.663968	0.671303	0.007335	0.7335
CRC survival	hsa-miR-183-5p:SLC22A23:rs1127470	hsa-miR-183-5p	SLC22A23	rs1127470	4682	4687	0.39778	0.4053	0.00752	0.752
CRC survival	hsa-miR-338-3p:SLC22A23:rs1127466	hsa-miR-338-3p	SLC22A23	rs1127466	4435	4457	0.431453	0.428826	-0.00262696	-0.262696
